# Supplementary material for: Nomenclatural review of Acalypha (Euphorbiaceae) of the Western Indian Ocean Region (Madagascar, the Comoros Archipelago, the Mascarene Islands and the Seychelles Archipelago)
Source: PhytoKeys. 2018 Sep 10;(108):85–116. doi: 10.3897/phytokeys.108.27284 (PMC6160829; doi:10.3897/phytokeys.108.27284)
Supplement: XML Treatment for Acalypha boinensis [file phytokeys.108.27284-treatment2.xml]

<!DOCTYPE tp:taxon-treatment
  PUBLIC "-//TaxonX//DTD Taxonomic Treatment Publishing DTD v0 20100105//EN" "tax-treatment-NSO.dtd">
<tp:taxon-treatment xmlns:tp="http://www.plazi.org/taxpub"><tp:treatment-meta><kwd-group><label>Taxon classification</label><kwd><named-content xmlns:xlink="http://www.w3.org/1999/xlink" content-type="kingdom">Plantae</named-content></kwd><kwd><named-content xmlns:xlink="http://www.w3.org/1999/xlink" content-type="order">Malpighiales</named-content></kwd><kwd><named-content xmlns:xlink="http://www.w3.org/1999/xlink" content-type="family">Euphorbiaceae</named-content></kwd></kwd-group><mixed-citation publication-type="journal"><person-group><name><surname>Muñoz</surname><given-names>Iris Montero</given-names></name><name><surname>Cardiel</surname><given-names>José María</given-names></name><name><surname>Levin</surname><given-names>Geoffrey A.</given-names></name></person-group><article-title>Nomenclatural review of <italic><tp:taxon-name><tp:taxon-name-part taxon-name-part-type="genus" reg="Acalypha">Acalypha</tp:taxon-name-part></tp:taxon-name></italic> (<tp:taxon-name><tp:taxon-name-part taxon-name-part-type="family">Euphorbiaceae</tp:taxon-name-part></tp:taxon-name>) of the Western Indian Ocean Region (Madagascar, the Comoros Archipelago, the Mascarene Islands and the Seychelles Archipelago)</article-title><source>PhytoKeys</source><day>10</day><month>9</month><year>2018</year><volume>2018</volume><issue>108</issue><fpage>85</fpage><lpage>116</lpage><pub-id pub-id-type="doi">10.3897/phytokeys.108.27284</pub-id></mixed-citation></tp:treatment-meta><tp:nomenclature><label>2.</label><tp:taxon-name>
              <tp:taxon-name-part taxon-name-part-type="genus" reg="Acalypha">Acalypha</tp:taxon-name-part>
              <tp:taxon-name-part taxon-name-part-type="species" reg="boinensis">boinensis</tp:taxon-name-part>
            </tp:taxon-name><tp:taxon-authority>Leandri, Notul. Syst. (Paris) 10: 268. 1942.</tp:taxon-authority></tp:nomenclature><tp:treatment-sec sec-type="material" id="SECID0ESTDI"><title>Type.</title><p>Madagascar. Prov. Mahajanga: Ambongo et Boïna, bassin moyen du Bemarivo, 200 m, Nov 1919, <italic>H. Perrier de la Bâthie 9823</italic> (lectotype, designated here: P [P00508582]!).</p></tp:treatment-sec><tp:treatment-sec sec-type="Syntypes" id="SECID0E1TDI"><title>Syntypes.</title><p>Madagascar. Prov. Mahajanga: Maintirano, s.d., <italic>R. Decary 8216</italic> P [P00508588]!; Madagascar. Prov. Mahajanga: Maromandia (Andranosamontana), s.d., <italic>R. Decary 1045</italic> P [P00508585]!; Madagascar. Prov. Mahajanga: Morovoay, s.d., <italic>H. Humbert &amp; H. Perrier de la Bâthie 2350</italic> P [P00508570!, P00508571!, P00508572!, P00508573!, P00508574!]; Madagascar. Prov. Mahajanga: Ambongo et Boïna, 300 m, s.d., <italic>H. Perrier de la Bâthie 9546</italic> P [P00508576]!, <italic>9551</italic> P [P00508577]!; Madagascar. Prov. Toliara: Forêt de Besomaty, entre le Fiherena et l’<tp:taxon-name>Isahaina</tp:taxon-name> (Mangoky), 750–800 m, s.d., <italic>H. Humbert 11234</italic> P [P00508575]!; Madagascar: s.l., s.d., <italic>Baron 5393</italic> P [P00508586]!, <italic>5450</italic> [n.v.].</p></tp:treatment-sec><tp:treatment-sec sec-type="distribution" id="SECID0ETUDI"><title>Distribution.</title><p>Madagascar (Antsiranana, Fianarantsoa, Mahajanga, Toliara)</p></tp:treatment-sec><tp:treatment-sec sec-type="References" id="SECID0EYUDI"><title>References.</title><p><xref ref-type="bibr" rid="B22">Govaerts et al. (2000</xref>: 51).</p></tp:treatment-sec><ref-list><ref id="B22"><mixed-citation xmlns:xlink="http://www.w3.org/1999/xlink" xlink:type="simple"><person-group><name name-style="western"><surname>Govaerts</surname><given-names>R</given-names></name><name name-style="western"><surname>Frodin</surname><given-names>DG</given-names></name><name name-style="western"><surname>Radcliffe-Smith</surname><given-names>A</given-names></name></person-group> (<year>2000</year>) World Checklist and Bibliography of <tp:taxon-name><tp:taxon-name-part taxon-name-part-type="family">Euphorbiaceae</tp:taxon-name-part></tp:taxon-name> (and <tp:taxon-name><tp:taxon-name-part taxon-name-part-type="family">Pandaceae</tp:taxon-name-part></tp:taxon-name>). Royal Botanic Gardens, Kew, 1−1621.</mixed-citation></ref></ref-list></tp:taxon-treatment>
