# Supplementary material for: Nomenclatural review of Acalypha (Euphorbiaceae) of the Western Indian Ocean Region (Madagascar, the Comoros Archipelago, the Mascarene Islands and the Seychelles Archipelago)
Source: PhytoKeys. 2018 Sep 10;(108):85–116. doi: 10.3897/phytokeys.108.27284 (PMC6160829; doi:10.3897/phytokeys.108.27284)
Supplement: XML Treatment for Acalypha claoxyloides [file phytokeys.108.27284-treatment5.xml]

<!DOCTYPE tp:taxon-treatment
  PUBLIC "-//TaxonX//DTD Taxonomic Treatment Publishing DTD v0 20100105//EN" "tax-treatment-NSO.dtd">
<tp:taxon-treatment xmlns:tp="http://www.plazi.org/taxpub"><tp:treatment-meta><kwd-group><label>Taxon classification</label><kwd><named-content xmlns:xlink="http://www.w3.org/1999/xlink" content-type="kingdom">Plantae</named-content></kwd><kwd><named-content xmlns:xlink="http://www.w3.org/1999/xlink" content-type="order">Malpighiales</named-content></kwd><kwd><named-content xmlns:xlink="http://www.w3.org/1999/xlink" content-type="family">Euphorbiaceae</named-content></kwd></kwd-group><mixed-citation publication-type="journal"><person-group><name><surname>Muñoz</surname><given-names>Iris Montero</given-names></name><name><surname>Cardiel</surname><given-names>José María</given-names></name><name><surname>Levin</surname><given-names>Geoffrey A.</given-names></name></person-group><article-title>Nomenclatural review of <italic><tp:taxon-name><tp:taxon-name-part taxon-name-part-type="genus" reg="Acalypha">Acalypha</tp:taxon-name-part></tp:taxon-name></italic> (<tp:taxon-name><tp:taxon-name-part taxon-name-part-type="family">Euphorbiaceae</tp:taxon-name-part></tp:taxon-name>) of the Western Indian Ocean Region (Madagascar, the Comoros Archipelago, the Mascarene Islands and the Seychelles Archipelago)</article-title><source>PhytoKeys</source><day>10</day><month>9</month><year>2018</year><volume>2018</volume><issue>108</issue><fpage>85</fpage><lpage>116</lpage><pub-id pub-id-type="doi">10.3897/phytokeys.108.27284</pub-id></mixed-citation></tp:treatment-meta><tp:nomenclature><label>5.</label><tp:taxon-name>
              <tp:taxon-name-part taxon-name-part-type="genus" reg="Acalypha">Acalypha</tp:taxon-name-part>
              <tp:taxon-name-part taxon-name-part-type="species" reg="claoxyloides">claoxyloides</tp:taxon-name-part>
            </tp:taxon-name><tp:taxon-authority>Hutch., Bull. Misc. Inform. Kew 1918: 205. 1918.</tp:taxon-authority></tp:nomenclature><tp:treatment-sec sec-type="material" id="SECID0EEDAK"><title>Type.</title><p>Seychelles, Astove, Cosmoledo and Aldabra, Apr 1907, <italic>H. P. Thomasset 243</italic> (lectotype, designated here: K [K000186504]!).</p></tp:treatment-sec><tp:treatment-sec sec-type="Syntypes" id="SECID0EMDAK"><title>Syntypes.</title><p>Seychelles, Aldabra, s.d., <italic>W. L. Abbott s.n.</italic> P [P00887488]!, [P00887489]!; Seychelles, Aldabra, Oct-Dec 1892, <italic>J. Fryer 18</italic> K [K000186505]!.</p><p><italic><tp:taxon-name><tp:taxon-name-part taxon-name-part-type="genus" reg="Acalypha">Acalypha</tp:taxon-name-part><tp:taxon-name-part taxon-name-part-type="species" reg="fryeri">fryeri</tp:taxon-name-part></tp:taxon-name></italic> Hutch. Bull. Misc. Inform. Kew 1918: 206. 1918. Type. Seychelles, Aldabra, s.d., <italic>J. Fryer 92</italic> (holotype: K [K000186506]!).</p><p><italic><tp:taxon-name><tp:taxon-name-part taxon-name-part-type="genus" reg="Acalypha">Acalypha</tp:taxon-name-part><tp:taxon-name-part taxon-name-part-type="species" reg="aldabrica">aldabrica</tp:taxon-name-part></tp:taxon-name></italic> Pax &amp; K.Hoffm., Pflanzenr. 147,16(Heft 85): 136. 1924. Type. Seychelles, Aldabra, s.d., <italic>W. L. Abbott s.n.</italic> (holotype B?, presumably destroyed; lectotype, designated here: P [P00887488]!; isolectotype: P [P00887489]!, <bold>syn. nov</bold>.).</p></tp:treatment-sec><tp:treatment-sec sec-type="distribution" id="SECID0EWEAK"><title>Distribution.</title><p>Seychelles Archipelago.</p></tp:treatment-sec><tp:treatment-sec sec-type="References" id="SECID0E2EAK"><title>References.</title><p><xref ref-type="bibr" rid="B24">Hemsley (1919</xref>: 130); <xref ref-type="bibr" rid="B24">Hemsley (1919</xref>: 131) <italic><tp:taxon-name><tp:taxon-name-part taxon-name-part-type="genus" reg="Acalypha">A.</tp:taxon-name-part><tp:taxon-name-part taxon-name-part-type="species" reg="fryeri">fryeri</tp:taxon-name-part></tp:taxon-name></italic>; <xref ref-type="bibr" rid="B43">Pax and Hoffmann (1924</xref>: 136) <italic><tp:taxon-name><tp:taxon-name-part taxon-name-part-type="genus" reg="Acalypha">A.</tp:taxon-name-part><tp:taxon-name-part taxon-name-part-type="species" reg="aldabrica">aldabrica</tp:taxon-name-part></tp:taxon-name></italic>; <xref ref-type="bibr" rid="B20">Fosberg (1974</xref>: 263); <xref ref-type="bibr" rid="B45">Renvoize (1975</xref>: 152); <xref ref-type="bibr" rid="B49">Robertson (1989</xref>: 199); <xref ref-type="bibr" rid="B22">Govaerts et al. (2000</xref>: 56).</p></tp:treatment-sec><tp:treatment-sec sec-type="notes" id="SECID0ETGAK"><title>Notes.</title><p><italic><tp:taxon-name><tp:taxon-name-part taxon-name-part-type="genus" reg="Acalypha">Acalypha</tp:taxon-name-part><tp:taxon-name-part taxon-name-part-type="species" reg="claoxyloides">claoxyloides</tp:taxon-name-part></tp:taxon-name></italic> is widespread in the Seychelles archipelago. It is very close to <italic><tp:taxon-name><tp:taxon-name-part taxon-name-part-type="genus" reg="Acalypha">A.</tp:taxon-name-part><tp:taxon-name-part taxon-name-part-type="species" reg="pubiflora">pubiflora</tp:taxon-name-part></tp:taxon-name></italic> (Klotzsch) Baill., known from south-eastern Africa (Botswana, Malawi, Mozambique, South Africa and Zimbabwe), of which it may be a synonym. More studies of the African material, as well as the Australian material treated as <tp:taxon-name><tp:taxon-name-part taxon-name-part-type="genus" reg="Acalypha">A.</tp:taxon-name-part><tp:taxon-name-part taxon-name-part-type="species" reg="pubiflora">pubiflora</tp:taxon-name-part><tp:taxon-name-part taxon-name-part-type="infraspecific-rank">var.</tp:taxon-name-part><tp:taxon-name-part taxon-name-part-type="variety" reg="australica">australica</tp:taxon-name-part></tp:taxon-name> Radcl.-Sm. (<xref ref-type="bibr" rid="B47">Radcliffe-Smith 1990</xref>, <xref ref-type="bibr" rid="B48">1996</xref>), is needed to unravel the <italic><tp:taxon-name><tp:taxon-name-part taxon-name-part-type="genus" reg="Acalypha">A.</tp:taxon-name-part><tp:taxon-name-part taxon-name-part-type="species" reg="pubiflora">pubiflora</tp:taxon-name-part></tp:taxon-name></italic> complex.</p></tp:treatment-sec><ref-list><ref id="B24"><mixed-citation xmlns:xlink="http://www.w3.org/1999/xlink" xlink:type="simple"><person-group><name name-style="western"><surname>Hemsley</surname><given-names>WB</given-names></name></person-group> (<year>1919</year>) Flora of Aldabra: With Notes on the Flora of the Neighbouring Islands. Bulletin of Miscellaneous Information (Royal Botanic Gardens, Kew) 3: 108−153.</mixed-citation></ref><ref id="B43"><mixed-citation xmlns:xlink="http://www.w3.org/1999/xlink" xlink:type="simple"><person-group><name name-style="western"><surname>Pax</surname><given-names>FA</given-names></name><name name-style="western"><surname>Hoffmann</surname><given-names>K</given-names></name></person-group> (<year>1924</year>) <italic><tp:taxon-name><tp:taxon-name-part taxon-name-part-type="genus">Acalypha</tp:taxon-name-part></tp:taxon-name></italic>. In: Engler A (Ed.) Das Pflanzenreich. IV, 147-16 (heft 85), 1−231.</mixed-citation></ref><ref id="B20"><mixed-citation xmlns:xlink="http://www.w3.org/1999/xlink" xlink:type="simple"><person-group><name name-style="western"><surname>Fosberg</surname><given-names>FR</given-names></name></person-group> (<year>1974</year>) <article-title>Miscellaneous notes on the flora of Aldabra and neighbouring islands: III*.</article-title><source>Kew Bulletin</source><volume>29</volume>(<issue>2</issue>): <fpage>253</fpage>–<lpage>266</lpage>. <ext-link xlink:type="simple" ext-link-type="doi" xlink:href="10.2307/4108539">https://doi.org/10.2307/4108539</ext-link></mixed-citation></ref><ref id="B45"><mixed-citation xmlns:xlink="http://www.w3.org/1999/xlink" xlink:type="simple"><person-group><name name-style="western"><surname>Renvoize</surname><given-names>SA</given-names></name></person-group> (<year>1975</year>) <article-title>A Floristic Analysis of the Western Indian Ocean Coral Islands.</article-title><source>Kew Bulletin</source><volume>30</volume>(<issue>1</issue>): <fpage>133</fpage>–<lpage>152</lpage>. <ext-link xlink:type="simple" ext-link-type="doi" xlink:href="10.2307/4102881">https://doi.org/10.2307/4102881</ext-link></mixed-citation></ref><ref id="B49"><mixed-citation xmlns:xlink="http://www.w3.org/1999/xlink" xlink:type="simple"><person-group><name name-style="western"><surname>Robertson</surname><given-names>SA</given-names></name></person-group> (<year>1989</year>) Flowering Plants of Seychelles. Royal Botanic Gardens, Kew, 1−343.</mixed-citation></ref><ref id="B22"><mixed-citation xmlns:xlink="http://www.w3.org/1999/xlink" xlink:type="simple"><person-group><name name-style="western"><surname>Govaerts</surname><given-names>R</given-names></name><name name-style="western"><surname>Frodin</surname><given-names>DG</given-names></name><name name-style="western"><surname>Radcliffe-Smith</surname><given-names>A</given-names></name></person-group> (<year>2000</year>) World Checklist and Bibliography of <tp:taxon-name><tp:taxon-name-part taxon-name-part-type="family">Euphorbiaceae</tp:taxon-name-part></tp:taxon-name> (and <tp:taxon-name><tp:taxon-name-part taxon-name-part-type="family">Pandaceae</tp:taxon-name-part></tp:taxon-name>). Royal Botanic Gardens, Kew, 1−1621.</mixed-citation></ref><ref id="B47"><mixed-citation xmlns:xlink="http://www.w3.org/1999/xlink" xlink:type="simple"><person-group><name name-style="western"><surname>Radcliffe-Smith</surname><given-names>A</given-names></name></person-group> (<year>1990</year>) <article-title>New record of <italic><tp:taxon-name><tp:taxon-name-part taxon-name-part-type="genus">Acalypha</tp:taxon-name-part></tp:taxon-name></italic> in Australia.</article-title><source>Kew Bulletin</source><volume>45</volume>(<issue>4</issue>): <fpage>677</fpage>–<lpage>679</lpage>. <ext-link xlink:type="simple" ext-link-type="doi" xlink:href="10.2307/4113874">https://doi.org/10.2307/4113874</ext-link></mixed-citation></ref><ref id="B48"><mixed-citation xmlns:xlink="http://www.w3.org/1999/xlink" xlink:type="simple"><person-group><name name-style="western"><surname>Radcliffe-Smith</surname><given-names>A</given-names></name></person-group> (<year>1996</year>) <article-title><tp:taxon-name><tp:taxon-name-part taxon-name-part-type="family">Euphorbiaceae</tp:taxon-name-part></tp:taxon-name>.</article-title> In: <person-group><name name-style="western"><surname>Pope</surname><given-names>GV</given-names></name></person-group> (<role>Ed.</role>) <issue-title>Flora Zambesiaca, vol 9.</issue-title><source>Part 4. Royal Botanic Gardens, Kew</source>, <fpage>1</fpage>–<lpage>138</lpage>.</mixed-citation></ref></ref-list></tp:taxon-treatment>
