# Supplementary material for: Nomenclatural review of Acalypha (Euphorbiaceae) of the Western Indian Ocean Region (Madagascar, the Comoros Archipelago, the Mascarene Islands and the Seychelles Archipelago)
Source: PhytoKeys. 2018 Sep 10;(108):85–116. doi: 10.3897/phytokeys.108.27284 (PMC6160829; doi:10.3897/phytokeys.108.27284)
Supplement: XML Treatment for Acalypha emirnensis [file phytokeys.108.27284-treatment8.xml]

<!DOCTYPE tp:taxon-treatment
  PUBLIC "-//TaxonX//DTD Taxonomic Treatment Publishing DTD v0 20100105//EN" "tax-treatment-NSO.dtd">
<tp:taxon-treatment xmlns:tp="http://www.plazi.org/taxpub"><tp:treatment-meta><kwd-group><label>Taxon classification</label><kwd><named-content xmlns:xlink="http://www.w3.org/1999/xlink" content-type="kingdom">Plantae</named-content></kwd><kwd><named-content xmlns:xlink="http://www.w3.org/1999/xlink" content-type="order">Malpighiales</named-content></kwd><kwd><named-content xmlns:xlink="http://www.w3.org/1999/xlink" content-type="family">Euphorbiaceae</named-content></kwd></kwd-group><mixed-citation publication-type="journal"><person-group><name><surname>Muñoz</surname><given-names>Iris Montero</given-names></name><name><surname>Cardiel</surname><given-names>José María</given-names></name><name><surname>Levin</surname><given-names>Geoffrey A.</given-names></name></person-group><article-title>Nomenclatural review of <italic><tp:taxon-name><tp:taxon-name-part taxon-name-part-type="genus" reg="Acalypha">Acalypha</tp:taxon-name-part></tp:taxon-name></italic> (<tp:taxon-name><tp:taxon-name-part taxon-name-part-type="family">Euphorbiaceae</tp:taxon-name-part></tp:taxon-name>) of the Western Indian Ocean Region (Madagascar, the Comoros Archipelago, the Mascarene Islands and the Seychelles Archipelago)</article-title><source>PhytoKeys</source><day>10</day><month>9</month><year>2018</year><volume>2018</volume><issue>108</issue><fpage>85</fpage><lpage>116</lpage><pub-id pub-id-type="doi">10.3897/phytokeys.108.27284</pub-id></mixed-citation></tp:treatment-meta><tp:nomenclature><label>8.</label><tp:taxon-name>
              <tp:taxon-name-part taxon-name-part-type="genus" reg="Acalypha">Acalypha</tp:taxon-name-part>
              <tp:taxon-name-part taxon-name-part-type="species" reg="emirnensis">emirnensis</tp:taxon-name-part>
            </tp:taxon-name><tp:taxon-authority>Baill., Adansonia 1: 270. 1861.</tp:taxon-authority></tp:nomenclature><tp:treatment-sec sec-type="material" id="SECID0E2PAK"><title>Type.</title><p>Madagascar. Prov. Antananarivo: Antananarivo “in prov. Emirna, prope Tananarivou”, 1833, <italic>M. Bojer s.n.</italic> (holotype: P [P00536723]!; isotypes GD-C [GDC005713]!, P [P00536725]!).</p><p><italic><tp:taxon-name><tp:taxon-name-part taxon-name-part-type="genus" reg="Acalypha">Acalypha</tp:taxon-name-part><tp:taxon-name-part taxon-name-part-type="species" reg="baronii">baronii</tp:taxon-name-part></tp:taxon-name></italic> Baker, J. Linn. Soc., Bot. 20: 254. 1883. Type: Madagascar: “Central Madagascar”, 1882, <italic>R. Baron 1725</italic> (holotype: K [K000186523]!; isotype P [P00324467]!).</p><p><italic><tp:taxon-name><tp:taxon-name-part taxon-name-part-type="genus" reg="Acalypha">Acalypha</tp:taxon-name-part><tp:taxon-name-part taxon-name-part-type="species" reg="hologyna">hologyna</tp:taxon-name-part></tp:taxon-name></italic> Baker, J. Linn. Soc., Bot. 21: 441. 1885. Type: Madagascar: s.l., s.d., <italic>R. Baron 2889</italic> (holotype: K [K000186526]!; isotype P [P00536724]!).</p><p><italic><tp:taxon-name><tp:taxon-name-part taxon-name-part-type="genus" reg="Acalypha">Acalypha</tp:taxon-name-part><tp:taxon-name-part taxon-name-part-type="species" reg="bakeriana">bakeriana</tp:taxon-name-part></tp:taxon-name></italic> Baill., Bull. Mens. Soc. Linn. Paris 2. 1180. 1895. Type: Madagascar: “Centr. Madag.” <italic>R. Baron 4425</italic> (holotype: P [P00324466]!).</p><p><tp:taxon-name><tp:taxon-name-part taxon-name-part-type="genus" reg="Acalypha">Acalypha</tp:taxon-name-part><tp:taxon-name-part taxon-name-part-type="species" reg="emirnensis">emirnensis</tp:taxon-name-part><tp:taxon-name-part taxon-name-part-type="infraspecific-rank">var.</tp:taxon-name-part><tp:taxon-name-part taxon-name-part-type="variety" reg="bara">bara</tp:taxon-name-part></tp:taxon-name> Leandri, Notul. Syst. (Paris) 10: 282. 1942. Type: Madagascar. Prov. Toliara: Massif of l’Ivakoany, 1928, <italic>H. Humbert 6986</italic> (lectotype, designated here: P [P00508509]!; isolectotype: P [P00508508]! <bold>syn. nov</bold>.).</p><p>Syntypes. Madagascar. Prov. Toliara: bassin supérieur du Mandrare: col et sommet de Marosohy, 1000–1400 m, 14–15 Nov 1928, <italic>H. Humbert 6623</italic> P [P00536758]!; Madagascar. Prov. Toliara: Massif de l’Ivakoany, <italic>H. Humbert 12185</italic> P [P00508506!, P00508507]!; Madagascar. Prov. Toliara: entre l’Andohahela et l’Elakelaka, <italic>H. Humbert 13941</italic> [P00324472].</p><p><tp:taxon-name><tp:taxon-name-part taxon-name-part-type="genus" reg="Acalypha">Acalypha</tp:taxon-name-part><tp:taxon-name-part taxon-name-part-type="species" reg="emirnensis">emirnensis</tp:taxon-name-part><tp:taxon-name-part taxon-name-part-type="infraspecific-rank">var.</tp:taxon-name-part><tp:taxon-name-part taxon-name-part-type="variety" reg="jabohaziana">jabohaziana</tp:taxon-name-part></tp:taxon-name> Leandri, Notul. Syst. (Paris) 10: 283. 1942. Type: Madagascar. Prov. Mahajanga: “<tp:taxon-name>Boina</tp:taxon-name>, Jabohazo, près du mont Tsitondroina” Dec 1900, <italic>H. Perrier de la Bâthie 9793</italic> (holotype: P [P00536722]!. <bold>syn. nov</bold>).</p></tp:treatment-sec><tp:treatment-sec sec-type="distribution" id="SECID0EJTAK"><title>Distribution.</title><p>Madagascar (Antananarivo, Antsiranana, Fianarantsoa, Mahajanga, Toamasina, Toliara).</p></tp:treatment-sec><tp:treatment-sec sec-type="References" id="SECID0EOTAK"><title>References.</title><p><xref ref-type="bibr" rid="B37">Müller Argoviensis (1866</xref>: 804); <xref ref-type="bibr" rid="B4">Baillon (1892</xref>: 1003); <xref ref-type="bibr" rid="B5">Baillon (1895a</xref>: 1180) as <italic><tp:taxon-name><tp:taxon-name-part taxon-name-part-type="genus" reg="Acalypha">A.</tp:taxon-name-part><tp:taxon-name-part taxon-name-part-type="species" reg="baronii">baronii</tp:taxon-name-part></tp:taxon-name></italic>; <xref ref-type="bibr" rid="B6">Baillon (1895b</xref>: 1196) as <italic><tp:taxon-name><tp:taxon-name-part taxon-name-part-type="genus" reg="Acalypha">A.</tp:taxon-name-part><tp:taxon-name-part taxon-name-part-type="species" reg="hologyna">hologyna</tp:taxon-name-part></tp:taxon-name></italic>; <xref ref-type="bibr" rid="B40">Palacký (1907</xref>: 24, 25); <xref ref-type="bibr" rid="B43">Pax and Hoffmann (1924</xref>: 94, 171); <xref ref-type="bibr" rid="B31">Leandri (1942</xref>: 281); <xref ref-type="bibr" rid="B22">Govaerts et al. (2000</xref>: 50, 61); <xref ref-type="bibr" rid="B22">Govaerts et al. (2000</xref>: 67) sub. <italic><tp:taxon-name><tp:taxon-name-part taxon-name-part-type="genus" reg="Acalypha">A.</tp:taxon-name-part><tp:taxon-name-part taxon-name-part-type="species" reg="hologyna">hologyna</tp:taxon-name-part></tp:taxon-name></italic>.</p></tp:treatment-sec><ref-list><ref id="B37"><mixed-citation xmlns:xlink="http://www.w3.org/1999/xlink" xlink:type="simple"><person-group><name name-style="western"><surname>Müller-Argoviensis</surname><given-names>J</given-names></name></person-group> (<year>1866</year>) <italic><tp:taxon-name><tp:taxon-name-part taxon-name-part-type="genus">Acalypha</tp:taxon-name-part></tp:taxon-name></italic>. In: De Candolle AP (Ed.) Prodromus Systematis Naturalis Regni Vegetabilis. Vol 15(2). Paris, Treuttel et Würtz, 799−889.</mixed-citation></ref><ref id="B4"><mixed-citation xmlns:xlink="http://www.w3.org/1999/xlink" xlink:type="simple"><person-group><name name-style="western"><surname>Baillon</surname><given-names>HE</given-names></name></person-group> (<year>1892</year>) <article-title>Liste des plantes de Madagascar (suite de la page 996).</article-title><source>Bulletin Mensuel de la Société Linnéenne de Paris</source><volume>2</volume>(<issue>126</issue>): <fpage>1003</fpage>–<lpage>1005</lpage>.</mixed-citation></ref><ref id="B5"><mixed-citation xmlns:xlink="http://www.w3.org/1999/xlink" xlink:type="simple"><person-group><name name-style="western"><surname>Baillon</surname><given-names>HE</given-names></name></person-group> (<year>1895a</year>) <article-title>Liste des plantes de Madagascar (suite de la page 1005).</article-title><source>Bulletin Mensuel de la Société Linnéenne de Paris</source><volume>2</volume>(<issue>149</issue>): <fpage>1177</fpage>–<lpage>1184</lpage>.</mixed-citation></ref><ref id="B6"><mixed-citation xmlns:xlink="http://www.w3.org/1999/xlink" xlink:type="simple"><person-group><name name-style="western"><surname>Baillon</surname><given-names>HE</given-names></name></person-group> (<year>1895b</year>) <article-title>Liste des plantes de Madagascar (suite de la page 1181).</article-title><source>Bulletin Mensuel de la Société Linnéenne de Paris</source><volume>2</volume>(<issue>151</issue>): <fpage>1193</fpage>–<lpage>1200</lpage>.</mixed-citation></ref><ref id="B40"><mixed-citation xmlns:xlink="http://www.w3.org/1999/xlink" xlink:type="simple"><person-group><name name-style="western"><surname>Palacký</surname><given-names>J</given-names></name></person-group> (<year>1907</year>) Catalogus plantarum Madagascariensium II. Pragae, 1−89.</mixed-citation></ref><ref id="B43"><mixed-citation xmlns:xlink="http://www.w3.org/1999/xlink" xlink:type="simple"><person-group><name name-style="western"><surname>Pax</surname><given-names>FA</given-names></name><name name-style="western"><surname>Hoffmann</surname><given-names>K</given-names></name></person-group> (<year>1924</year>) <italic><tp:taxon-name><tp:taxon-name-part taxon-name-part-type="genus">Acalypha</tp:taxon-name-part></tp:taxon-name></italic>. In: Engler A (Ed.) Das Pflanzenreich. IV, 147-16 (heft 85), 1−231.</mixed-citation></ref><ref id="B31"><mixed-citation xmlns:xlink="http://www.w3.org/1999/xlink" xlink:type="simple"><person-group><name name-style="western"><surname>Leandri</surname><given-names>J</given-names></name></person-group> (<year>1942</year>) <article-title><italic><tp:taxon-name><tp:taxon-name-part taxon-name-part-type="genus">Acalypha</tp:taxon-name-part></tp:taxon-name></italic>. Contribution a l'etude des Euphorbiacées de Madagascar (VI).</article-title><source>Notululae Systematicae</source><volume>10</volume>: <fpage>252</fpage>–<lpage>290</lpage>.</mixed-citation></ref><ref id="B22"><mixed-citation xmlns:xlink="http://www.w3.org/1999/xlink" xlink:type="simple"><person-group><name name-style="western"><surname>Govaerts</surname><given-names>R</given-names></name><name name-style="western"><surname>Frodin</surname><given-names>DG</given-names></name><name name-style="western"><surname>Radcliffe-Smith</surname><given-names>A</given-names></name></person-group> (<year>2000</year>) World Checklist and Bibliography of <tp:taxon-name><tp:taxon-name-part taxon-name-part-type="family">Euphorbiaceae</tp:taxon-name-part></tp:taxon-name> (and <tp:taxon-name><tp:taxon-name-part taxon-name-part-type="family">Pandaceae</tp:taxon-name-part></tp:taxon-name>). Royal Botanic Gardens, Kew, 1−1621.</mixed-citation></ref></ref-list></tp:taxon-treatment>
