# Supplementary material for: Nomenclatural review of Acalypha (Euphorbiaceae) of the Western Indian Ocean Region (Madagascar, the Comoros Archipelago, the Mascarene Islands and the Seychelles Archipelago)
Source: PhytoKeys. 2018 Sep 10;(108):85–116. doi: 10.3897/phytokeys.108.27284 (PMC6160829; doi:10.3897/phytokeys.108.27284)
Supplement: XML Treatment for Acalypha fimbriata [file phytokeys.108.27284-treatment11.xml]

<!DOCTYPE tp:taxon-treatment
  PUBLIC "-//TaxonX//DTD Taxonomic Treatment Publishing DTD v0 20100105//EN" "tax-treatment-NSO.dtd">
<tp:taxon-treatment xmlns:tp="http://www.plazi.org/taxpub"><tp:treatment-meta><kwd-group><label>Taxon classification</label><kwd><named-content xmlns:xlink="http://www.w3.org/1999/xlink" content-type="kingdom">Plantae</named-content></kwd><kwd><named-content xmlns:xlink="http://www.w3.org/1999/xlink" content-type="order">Malpighiales</named-content></kwd><kwd><named-content xmlns:xlink="http://www.w3.org/1999/xlink" content-type="family">Euphorbiaceae</named-content></kwd></kwd-group><mixed-citation publication-type="journal"><person-group><name><surname>Muñoz</surname><given-names>Iris Montero</given-names></name><name><surname>Cardiel</surname><given-names>José María</given-names></name><name><surname>Levin</surname><given-names>Geoffrey A.</given-names></name></person-group><article-title>Nomenclatural review of <italic><tp:taxon-name><tp:taxon-name-part taxon-name-part-type="genus" reg="Acalypha">Acalypha</tp:taxon-name-part></tp:taxon-name></italic> (<tp:taxon-name><tp:taxon-name-part taxon-name-part-type="family">Euphorbiaceae</tp:taxon-name-part></tp:taxon-name>) of the Western Indian Ocean Region (Madagascar, the Comoros Archipelago, the Mascarene Islands and the Seychelles Archipelago)</article-title><source>PhytoKeys</source><day>10</day><month>9</month><year>2018</year><volume>2018</volume><issue>108</issue><fpage>85</fpage><lpage>116</lpage><pub-id pub-id-type="doi">10.3897/phytokeys.108.27284</pub-id></mixed-citation></tp:treatment-meta><tp:nomenclature><label>11.</label><tp:taxon-name>
              <tp:taxon-name-part taxon-name-part-type="genus" reg="Acalypha">Acalypha</tp:taxon-name-part>
              <tp:taxon-name-part taxon-name-part-type="species" reg="fimbriata">fimbriata</tp:taxon-name-part>
            </tp:taxon-name><tp:taxon-authority>Schumach. &amp; Thonn., Beskr. Guin. Pl. 409. 1827.</tp:taxon-authority></tp:nomenclature><tp:treatment-sec sec-type="material" id="SECID0E1OBK"><title>Type.</title><p>Ghana: s.l., s.d., <italic>P. Thonning s.n.</italic> (holotype: C [C10003279]!; isotypes: C [C10003278!, C10003280]!, S [S14-42539]!).</p></tp:treatment-sec><tp:treatment-sec sec-type="distribution" id="SECID0ECPBK"><title>Distribution.</title><p>West Tropical Africa, West Central Tropical Africa, East Tropical Africa, Northeast Tropical Africa and Southern Africa. Madagascar (Antananarivo, Fianarantsoa, Toliara).</p></tp:treatment-sec><tp:treatment-sec sec-type="notes" id="SECID0EHPBK"><title>Notes.</title><p>This is the first time that this species is cited for the <abbrev xmlns:xlink="http://www.w3.org/1999/xlink" xlink:title="Western Indian Ocean Region" id="ABBRID0ENPBK" xlink:type="simple">WIOR</abbrev> region, where it is almost certainly introduced.</p></tp:treatment-sec></tp:taxon-treatment>
