# Supplementary material for: Nomenclatural review of Acalypha (Euphorbiaceae) of the Western Indian Ocean Region (Madagascar, the Comoros Archipelago, the Mascarene Islands and the Seychelles Archipelago)
Source: PhytoKeys. 2018 Sep 10;(108):85–116. doi: 10.3897/phytokeys.108.27284 (PMC6160829; doi:10.3897/phytokeys.108.27284)
Supplement: XML Treatment for Acalypha hispida [file phytokeys.108.27284-treatment13.xml]

<!DOCTYPE tp:taxon-treatment
  PUBLIC "-//TaxonX//DTD Taxonomic Treatment Publishing DTD v0 20100105//EN" "tax-treatment-NSO.dtd">
<tp:taxon-treatment xmlns:tp="http://www.plazi.org/taxpub"><tp:treatment-meta><kwd-group><label>Taxon classification</label><kwd><named-content xmlns:xlink="http://www.w3.org/1999/xlink" content-type="kingdom">Plantae</named-content></kwd><kwd><named-content xmlns:xlink="http://www.w3.org/1999/xlink" content-type="order">Malpighiales</named-content></kwd><kwd><named-content xmlns:xlink="http://www.w3.org/1999/xlink" content-type="family">Euphorbiaceae</named-content></kwd></kwd-group><mixed-citation publication-type="journal"><person-group><name><surname>Muñoz</surname><given-names>Iris Montero</given-names></name><name><surname>Cardiel</surname><given-names>José María</given-names></name><name><surname>Levin</surname><given-names>Geoffrey A.</given-names></name></person-group><article-title>Nomenclatural review of <italic><tp:taxon-name><tp:taxon-name-part taxon-name-part-type="genus" reg="Acalypha">Acalypha</tp:taxon-name-part></tp:taxon-name></italic> (<tp:taxon-name><tp:taxon-name-part taxon-name-part-type="family">Euphorbiaceae</tp:taxon-name-part></tp:taxon-name>) of the Western Indian Ocean Region (Madagascar, the Comoros Archipelago, the Mascarene Islands and the Seychelles Archipelago)</article-title><source>PhytoKeys</source><day>10</day><month>9</month><year>2018</year><volume>2018</volume><issue>108</issue><fpage>85</fpage><lpage>116</lpage><pub-id pub-id-type="doi">10.3897/phytokeys.108.27284</pub-id></mixed-citation></tp:treatment-meta><tp:nomenclature><label>13.</label><tp:taxon-name>
              <tp:taxon-name-part taxon-name-part-type="genus" reg="Acalypha">Acalypha</tp:taxon-name-part>
              <tp:taxon-name-part taxon-name-part-type="species" reg="hispida">hispida</tp:taxon-name-part>
            </tp:taxon-name><tp:taxon-authority>Burm.f., Fl. Ind. 303, pl. 61, f. 1. 1768.</tp:taxon-authority></tp:nomenclature><tp:treatment-sec sec-type="material" id="SECID0EJ5BK"><title>Type.</title><p>Habitat in India, Tab. 61 in Burm. f., loc. cit. 302. 1768.</p></tp:treatment-sec><tp:treatment-sec sec-type="distribution" id="SECID0ET5BK"><title>Distribution.</title><p>Introduced in Tropical Africa and the <abbrev xmlns:xlink="http://www.w3.org/1999/xlink" xlink:title="Western Indian Ocean Region" id="ABBRID0EZ5BK" xlink:type="simple">WIOR</abbrev>. Madagascar (Toliara).</p></tp:treatment-sec><tp:treatment-sec sec-type="References" id="SECID0E45BK"><title>References.</title><p><xref ref-type="bibr" rid="B12">Bojer (1837</xref>: 25); <xref ref-type="bibr" rid="B2">Baillon (1861</xref>: 274); <xref ref-type="bibr" rid="B40">Palacký (1907</xref>: 25); <xref ref-type="bibr" rid="B49">Robertson (1989</xref>: 199).</p></tp:treatment-sec><tp:treatment-sec sec-type="notes" id="SECID0ET6BK"><title>Notes.</title><p>This shrub, native to Melanesia or Malesia, is frequent in gardens throughout the tropics and rarely appears naturalised. As all plants are pistillate, it can only reproduce clonally. We found collections from Madagascar and Seychelles where it is cultivated. It has been reported from Madagascar (<xref ref-type="bibr" rid="B40">Palacký 1907</xref>), Mauritius (<xref ref-type="bibr" rid="B12">Bojer 1837</xref>; <xref ref-type="bibr" rid="B2">Baillon 1861</xref>), Réunion (<xref ref-type="bibr" rid="B2">Baillon 1861</xref>: 274) and the Seychelles (<xref ref-type="bibr" rid="B49">Robertson 1989</xref>).</p></tp:treatment-sec><ref-list><ref id="B12"><mixed-citation xmlns:xlink="http://www.w3.org/1999/xlink" xlink:type="simple"><person-group><name name-style="western"><surname>Bojer</surname><given-names>W</given-names></name></person-group> (<year>1837</year>) Hortus Mauritianus. Aimé Mararot &amp; Co., Mauritius, 1–456.</mixed-citation></ref><ref id="B2"><mixed-citation xmlns:xlink="http://www.w3.org/1999/xlink" xlink:type="simple"><person-group><name name-style="western"><surname>Baillon</surname><given-names>HE</given-names></name></person-group> (<year>1861</year>) <article-title>Euphorbiacées Africaines. Deixiéme partie, Afrique Orientale (Bourbon, Maurice, Madagascar, Zanguebar, etc.).</article-title><source>Adansonia</source><volume>1</volume>: <fpage>251</fpage>–<lpage>286</lpage>.</mixed-citation></ref><ref id="B40"><mixed-citation xmlns:xlink="http://www.w3.org/1999/xlink" xlink:type="simple"><person-group><name name-style="western"><surname>Palacký</surname><given-names>J</given-names></name></person-group> (<year>1907</year>) Catalogus plantarum Madagascariensium II. Pragae, 1−89.</mixed-citation></ref><ref id="B49"><mixed-citation xmlns:xlink="http://www.w3.org/1999/xlink" xlink:type="simple"><person-group><name name-style="western"><surname>Robertson</surname><given-names>SA</given-names></name></person-group> (<year>1989</year>) Flowering Plants of Seychelles. Royal Botanic Gardens, Kew, 1−343.</mixed-citation></ref></ref-list></tp:taxon-treatment>
