# Supplementary material for: Nomenclatural review of Acalypha (Euphorbiaceae) of the Western Indian Ocean Region (Madagascar, the Comoros Archipelago, the Mascarene Islands and the Seychelles Archipelago)
Source: PhytoKeys. 2018 Sep 10;(108):85–116. doi: 10.3897/phytokeys.108.27284 (PMC6160829; doi:10.3897/phytokeys.108.27284)
Supplement: XML Treatment for Acalypha indica [file phytokeys.108.27284-treatment15.xml]

<!DOCTYPE tp:taxon-treatment
  PUBLIC "-//TaxonX//DTD Taxonomic Treatment Publishing DTD v0 20100105//EN" "tax-treatment-NSO.dtd">
<tp:taxon-treatment xmlns:tp="http://www.plazi.org/taxpub"><tp:treatment-meta><kwd-group><label>Taxon classification</label><kwd><named-content xmlns:xlink="http://www.w3.org/1999/xlink" content-type="kingdom">Plantae</named-content></kwd><kwd><named-content xmlns:xlink="http://www.w3.org/1999/xlink" content-type="order">Malpighiales</named-content></kwd><kwd><named-content xmlns:xlink="http://www.w3.org/1999/xlink" content-type="family">Euphorbiaceae</named-content></kwd></kwd-group><mixed-citation publication-type="journal"><person-group><name><surname>Muñoz</surname><given-names>Iris Montero</given-names></name><name><surname>Cardiel</surname><given-names>José María</given-names></name><name><surname>Levin</surname><given-names>Geoffrey A.</given-names></name></person-group><article-title>Nomenclatural review of <italic><tp:taxon-name><tp:taxon-name-part taxon-name-part-type="genus" reg="Acalypha">Acalypha</tp:taxon-name-part></tp:taxon-name></italic> (<tp:taxon-name><tp:taxon-name-part taxon-name-part-type="family">Euphorbiaceae</tp:taxon-name-part></tp:taxon-name>) of the Western Indian Ocean Region (Madagascar, the Comoros Archipelago, the Mascarene Islands and the Seychelles Archipelago)</article-title><source>PhytoKeys</source><day>10</day><month>9</month><year>2018</year><volume>2018</volume><issue>108</issue><fpage>85</fpage><lpage>116</lpage><pub-id pub-id-type="doi">10.3897/phytokeys.108.27284</pub-id></mixed-citation></tp:treatment-meta><tp:nomenclature><label>15.</label><tp:taxon-name>
              <tp:taxon-name-part taxon-name-part-type="genus" reg="Acalypha">Acalypha</tp:taxon-name-part>
              <tp:taxon-name-part taxon-name-part-type="species" reg="indica">indica</tp:taxon-name-part>
            </tp:taxon-name><tp:taxon-authority>L., Sp. Pl. 2: 1003. 1753.</tp:taxon-authority></tp:nomenclature><tp:treatment-sec sec-type="material" id="SECID0EXDCK"><title>Type.</title><p>India: s.l., s.d., <italic>Herb. Hermann 3: 2</italic>, #<italic>34</italic>. (lectotype, designated by Radcliffe-Smith (1986: 65): BM; isolectotype: BM).</p></tp:treatment-sec><tp:treatment-sec sec-type="distribution" id="SECID0EBECK"><title>Distribution.</title><p>Widely distributed in the Paleotropics and introduced in the Americas. In the <abbrev xmlns:xlink="http://www.w3.org/1999/xlink" xlink:title="Western Indian Ocean Region" id="ABBRID0EHECK" xlink:type="simple">WIOR</abbrev>, it is found only in disturbed areas and almost certainly is introduced there. Madagascar (Antananarivo, Antsiranana, Fianarantsoa). Comoros Archipelago (Anjouan, Mohéli, Mayotte). Mascarene Islands (Mauritius, Réunion). Seychelles Archipelago.</p></tp:treatment-sec><tp:treatment-sec sec-type="References" id="SECID0ELECK"><title>References.</title><p><xref ref-type="bibr" rid="B12">Bojer (1837</xref>: 285); <xref ref-type="bibr" rid="B2">Baillon (1861</xref>: 274); <xref ref-type="bibr" rid="B36">Müller Argoviensis (1865</xref>: 42; <xref ref-type="bibr" rid="B37">1866</xref>: 868); <xref ref-type="bibr" rid="B9">Baker (1877</xref>: 314); <xref ref-type="bibr" rid="B38">Müller Argoviensis (1882</xref>: 27); <xref ref-type="bibr" rid="B6">Baillon (1895b</xref>: 1197); <xref ref-type="bibr" rid="B18">de Cordemoy (1895</xref>: 342); <xref ref-type="bibr" rid="B40">Palacký (1907</xref>: 25); <xref ref-type="bibr" rid="B54">Voeltzkow (1917</xref>: 447); <xref ref-type="bibr" rid="B24">Hemsley (1919</xref>: 148); <xref ref-type="bibr" rid="B43">Pax and Hoffmann (1924</xref>: 33); <xref ref-type="bibr" rid="B30">Leandri (1935</xref>: 43); <xref ref-type="bibr" rid="B31">Leandri (1942</xref>: 256); <xref ref-type="bibr" rid="B45">Renvoize (1975</xref>: 152); <xref ref-type="bibr" rid="B17">Coode (1982</xref>: 69, 78); <xref ref-type="bibr" rid="B49">Robertson (1989</xref>: 200); <xref ref-type="bibr" rid="B22">Govaerts et al. (2000</xref>: 68).</p></tp:treatment-sec><ref-list><ref id="B12"><mixed-citation xmlns:xlink="http://www.w3.org/1999/xlink" xlink:type="simple"><person-group><name name-style="western"><surname>Bojer</surname><given-names>W</given-names></name></person-group> (<year>1837</year>) Hortus Mauritianus. Aimé Mararot &amp; Co., Mauritius, 1–456.</mixed-citation></ref><ref id="B2"><mixed-citation xmlns:xlink="http://www.w3.org/1999/xlink" xlink:type="simple"><person-group><name name-style="western"><surname>Baillon</surname><given-names>HE</given-names></name></person-group> (<year>1861</year>) <article-title>Euphorbiacées Africaines. Deixiéme partie, Afrique Orientale (Bourbon, Maurice, Madagascar, Zanguebar, etc.).</article-title><source>Adansonia</source><volume>1</volume>: <fpage>251</fpage>–<lpage>286</lpage>.</mixed-citation></ref><ref id="B36"><mixed-citation xmlns:xlink="http://www.w3.org/1999/xlink" xlink:type="simple"><person-group><name name-style="western"><surname>Müller-Argoviensis</surname><given-names>J</given-names></name></person-group> (<year>1865</year>) <article-title><tp:taxon-name><tp:taxon-name-part taxon-name-part-type="family">Euphorbiaceae</tp:taxon-name-part></tp:taxon-name>. Vorläufige Mittheilungen aus den für De Candolle Prodromus bestimmtem Manuscript über diese Familie.</article-title><source>Linnaea</source><volume>34</volume>: <fpage>1</fpage>–<lpage>54</lpage>.</mixed-citation></ref><ref id="B37"><mixed-citation xmlns:xlink="http://www.w3.org/1999/xlink" xlink:type="simple"><person-group><name name-style="western"><surname>Müller-Argoviensis</surname><given-names>J</given-names></name></person-group> (<year>1866</year>) <italic><tp:taxon-name><tp:taxon-name-part taxon-name-part-type="genus">Acalypha</tp:taxon-name-part></tp:taxon-name></italic>. In: De Candolle AP (Ed.) Prodromus Systematis Naturalis Regni Vegetabilis. Vol 15(2). Paris, Treuttel et Würtz, 799−889.</mixed-citation></ref><ref id="B9"><mixed-citation xmlns:xlink="http://www.w3.org/1999/xlink" xlink:type="simple"><person-group><name name-style="western"><surname>Baker</surname><given-names>JG</given-names></name></person-group> (<year>1877</year>) Flora of Mauritius and the Seychelles: a description of the flowering plants and ferns of those islands. L Reeve, London, 1−557.</mixed-citation></ref><ref id="B38"><mixed-citation xmlns:xlink="http://www.w3.org/1999/xlink" xlink:type="simple"><person-group><name name-style="western"><surname>Müller-Argoviensis</surname><given-names>J</given-names></name></person-group> (<year>1882</year>) Euphorbiaceen. In: Buchenau, Fr (Ed.) Reliquiae <tp:taxon-name>Rutenbergianae</tp:taxon-name> I (Botanik, Taf. I, II). Abhandlungen herausgegeben vom Naturwissenschaftlichen Verein zu Bremen 7: 24−30.</mixed-citation></ref><ref id="B6"><mixed-citation xmlns:xlink="http://www.w3.org/1999/xlink" xlink:type="simple"><person-group><name name-style="western"><surname>Baillon</surname><given-names>HE</given-names></name></person-group> (<year>1895b</year>) <article-title>Liste des plantes de Madagascar (suite de la page 1181).</article-title><source>Bulletin Mensuel de la Société Linnéenne de Paris</source><volume>2</volume>(<issue>151</issue>): <fpage>1193</fpage>–<lpage>1200</lpage>.</mixed-citation></ref><ref id="B18"><mixed-citation xmlns:xlink="http://www.w3.org/1999/xlink" xlink:type="simple"><person-group><name name-style="western"><surname>de Cordemoy</surname><given-names>EJ</given-names></name></person-group> (<year>1895</year>) Flore de l’île de la Réunion (phanérogames, cryptogames, vasculaires, muscinées) avec l’indication des propriétés économiques &amp; industrielles des plantes. Jacques Lechevalier, Librairie Médicale &amp; Scientifique, Paris, 1−574.</mixed-citation></ref><ref id="B40"><mixed-citation xmlns:xlink="http://www.w3.org/1999/xlink" xlink:type="simple"><person-group><name name-style="western"><surname>Palacký</surname><given-names>J</given-names></name></person-group> (<year>1907</year>) Catalogus plantarum Madagascariensium II. Pragae, 1−89.</mixed-citation></ref><ref id="B54"><mixed-citation xmlns:xlink="http://www.w3.org/1999/xlink" xlink:type="simple"><person-group><name name-style="western"><surname>Voeltzkow</surname><given-names>A</given-names></name></person-group> (<year>1917</year>) Flora und Fauna der Comoren. In: Voetzkow A (Ed.) Reise in Ostafrika in den Jahren 1903–1905. Wissenschaftliche Ergebnisse, Stuttgart, Schweizerbart 3: 429−480.</mixed-citation></ref><ref id="B24"><mixed-citation xmlns:xlink="http://www.w3.org/1999/xlink" xlink:type="simple"><person-group><name name-style="western"><surname>Hemsley</surname><given-names>WB</given-names></name></person-group> (<year>1919</year>) Flora of Aldabra: With Notes on the Flora of the Neighbouring Islands. Bulletin of Miscellaneous Information (Royal Botanic Gardens, Kew) 3: 108−153.</mixed-citation></ref><ref id="B43"><mixed-citation xmlns:xlink="http://www.w3.org/1999/xlink" xlink:type="simple"><person-group><name name-style="western"><surname>Pax</surname><given-names>FA</given-names></name><name name-style="western"><surname>Hoffmann</surname><given-names>K</given-names></name></person-group> (<year>1924</year>) <italic><tp:taxon-name><tp:taxon-name-part taxon-name-part-type="genus">Acalypha</tp:taxon-name-part></tp:taxon-name></italic>. In: Engler A (Ed.) Das Pflanzenreich. IV, 147-16 (heft 85), 1−231.</mixed-citation></ref><ref id="B30"><mixed-citation xmlns:xlink="http://www.w3.org/1999/xlink" xlink:type="simple"><person-group><name name-style="western"><surname>Leandri</surname><given-names>J</given-names></name></person-group> (<year>1935</year>) Catalogue des Plantes de Madagascar, <tp:taxon-name><tp:taxon-name-part taxon-name-part-type="family">Euphorbiaceae</tp:taxon-name-part></tp:taxon-name>. Pitot G, Tananarive, 1–51.</mixed-citation></ref><ref id="B31"><mixed-citation xmlns:xlink="http://www.w3.org/1999/xlink" xlink:type="simple"><person-group><name name-style="western"><surname>Leandri</surname><given-names>J</given-names></name></person-group> (<year>1942</year>) <article-title><italic><tp:taxon-name><tp:taxon-name-part taxon-name-part-type="genus">Acalypha</tp:taxon-name-part></tp:taxon-name></italic>. Contribution a l'etude des Euphorbiacées de Madagascar (VI).</article-title><source>Notululae Systematicae</source><volume>10</volume>: <fpage>252</fpage>–<lpage>290</lpage>.</mixed-citation></ref><ref id="B45"><mixed-citation xmlns:xlink="http://www.w3.org/1999/xlink" xlink:type="simple"><person-group><name name-style="western"><surname>Renvoize</surname><given-names>SA</given-names></name></person-group> (<year>1975</year>) <article-title>A Floristic Analysis of the Western Indian Ocean Coral Islands.</article-title><source>Kew Bulletin</source><volume>30</volume>(<issue>1</issue>): <fpage>133</fpage>–<lpage>152</lpage>. <ext-link xlink:type="simple" ext-link-type="doi" xlink:href="10.2307/4102881">https://doi.org/10.2307/4102881</ext-link></mixed-citation></ref><ref id="B17"><mixed-citation xmlns:xlink="http://www.w3.org/1999/xlink" xlink:type="simple"><person-group><name name-style="western"><surname>Coode</surname><given-names>MJE</given-names></name></person-group> (<year>1982</year>) <article-title><italic><tp:taxon-name><tp:taxon-name-part taxon-name-part-type="genus">Acalypha</tp:taxon-name-part></tp:taxon-name></italic> L.</article-title> In: <person-group><name name-style="western"><surname>Bosser</surname><given-names>J</given-names></name><name name-style="western"><surname>Cadet</surname><given-names>T</given-names></name><name name-style="western"><surname>Guého</surname><given-names>J</given-names></name><name name-style="western"><surname>Marais</surname><given-names>W</given-names></name></person-group> (<role>Eds</role>) <issue-title>Flore des Mascareignes: La Réunion, Maurice, Rodrigues.</issue-title><source>153. Lauracées à 160. Euphorbiacées. The Sugar Industry Research Institute, Mauritius, L’Office de la Recherche Scientifique et Technique Outre-Mer, Paris, and The Royal Botanic Gardens, Kew</source>, <fpage>68</fpage>–<lpage>79</lpage>.</mixed-citation></ref><ref id="B49"><mixed-citation xmlns:xlink="http://www.w3.org/1999/xlink" xlink:type="simple"><person-group><name name-style="western"><surname>Robertson</surname><given-names>SA</given-names></name></person-group> (<year>1989</year>) Flowering Plants of Seychelles. Royal Botanic Gardens, Kew, 1−343.</mixed-citation></ref><ref id="B22"><mixed-citation xmlns:xlink="http://www.w3.org/1999/xlink" xlink:type="simple"><person-group><name name-style="western"><surname>Govaerts</surname><given-names>R</given-names></name><name name-style="western"><surname>Frodin</surname><given-names>DG</given-names></name><name name-style="western"><surname>Radcliffe-Smith</surname><given-names>A</given-names></name></person-group> (<year>2000</year>) World Checklist and Bibliography of <tp:taxon-name><tp:taxon-name-part taxon-name-part-type="family">Euphorbiaceae</tp:taxon-name-part></tp:taxon-name> (and <tp:taxon-name><tp:taxon-name-part taxon-name-part-type="family">Pandaceae</tp:taxon-name-part></tp:taxon-name>). Royal Botanic Gardens, Kew, 1−1621.</mixed-citation></ref></ref-list></tp:taxon-treatment>
