# Supplementary material for: Nomenclatural review of Acalypha (Euphorbiaceae) of the Western Indian Ocean Region (Madagascar, the Comoros Archipelago, the Mascarene Islands and the Seychelles Archipelago)
Source: PhytoKeys. 2018 Sep 10;(108):85–116. doi: 10.3897/phytokeys.108.27284 (PMC6160829; doi:10.3897/phytokeys.108.27284)
Supplement: XML Treatment for Acalypha integrifolia [file phytokeys.108.27284-treatment16.xml]

<!DOCTYPE tp:taxon-treatment
  PUBLIC "-//TaxonX//DTD Taxonomic Treatment Publishing DTD v0 20100105//EN" "tax-treatment-NSO.dtd">
<tp:taxon-treatment xmlns:tp="http://www.plazi.org/taxpub"><tp:treatment-meta><kwd-group><label>Taxon classification</label><kwd><named-content xmlns:xlink="http://www.w3.org/1999/xlink" content-type="kingdom">Plantae</named-content></kwd><kwd><named-content xmlns:xlink="http://www.w3.org/1999/xlink" content-type="order">Malpighiales</named-content></kwd><kwd><named-content xmlns:xlink="http://www.w3.org/1999/xlink" content-type="family">Euphorbiaceae</named-content></kwd></kwd-group><mixed-citation publication-type="journal"><person-group><name><surname>Muñoz</surname><given-names>Iris Montero</given-names></name><name><surname>Cardiel</surname><given-names>José María</given-names></name><name><surname>Levin</surname><given-names>Geoffrey A.</given-names></name></person-group><article-title>Nomenclatural review of <italic><tp:taxon-name><tp:taxon-name-part taxon-name-part-type="genus" reg="Acalypha">Acalypha</tp:taxon-name-part></tp:taxon-name></italic> (<tp:taxon-name><tp:taxon-name-part taxon-name-part-type="family">Euphorbiaceae</tp:taxon-name-part></tp:taxon-name>) of the Western Indian Ocean Region (Madagascar, the Comoros Archipelago, the Mascarene Islands and the Seychelles Archipelago)</article-title><source>PhytoKeys</source><day>10</day><month>9</month><year>2018</year><volume>2018</volume><issue>108</issue><fpage>85</fpage><lpage>116</lpage><pub-id pub-id-type="doi">10.3897/phytokeys.108.27284</pub-id></mixed-citation></tp:treatment-meta><tp:nomenclature><label>16.</label><tp:taxon-name>
              <tp:taxon-name-part taxon-name-part-type="genus" reg="Acalypha">Acalypha</tp:taxon-name-part>
              <tp:taxon-name-part taxon-name-part-type="species" reg="integrifolia">integrifolia</tp:taxon-name-part>
            </tp:taxon-name><tp:taxon-authority>Willd., Sp. Pl. 4(1): 530. 1805.</tp:taxon-authority></tp:nomenclature><tp:treatment-sec sec-type="material" id="SECID0E4HCK"><title>Type.</title><p>Mauritius, s.l., s.d., <italic><tp:taxon-name><tp:taxon-name-part taxon-name-part-type="genus" reg="Anonymous">Anonymous</tp:taxon-name-part></tp:taxon-name></italic>, <italic>s.n.</italic> (lectotype designated by Coode (1978: 39): B [B-W17834-020]).</p><p><italic><tp:taxon-name><tp:taxon-name-part taxon-name-part-type="genus" reg="Tragia">Tragia</tp:taxon-name-part><tp:taxon-name-part taxon-name-part-type="species" reg="colorata">colorata</tp:taxon-name-part></tp:taxon-name></italic> Poir., Encycl. 7: 725. 1806. <italic><tp:taxon-name><tp:taxon-name-part taxon-name-part-type="genus" reg="Acalypha">Acalypha</tp:taxon-name-part><tp:taxon-name-part taxon-name-part-type="species" reg="colorata">colorata</tp:taxon-name-part></tp:taxon-name></italic> (Poir.) Spreng., Syst. Veg. 3: 879. 1826. <tp:taxon-name><tp:taxon-name-part taxon-name-part-type="genus" reg="Acalypha">Acalypha</tp:taxon-name-part><tp:taxon-name-part taxon-name-part-type="species" reg="commersoniana">commersoniana</tp:taxon-name-part><tp:taxon-name-part taxon-name-part-type="infraspecific-rank">var.</tp:taxon-name-part><tp:taxon-name-part taxon-name-part-type="variety" reg="obtusifolia">obtusifolia</tp:taxon-name-part><tp:taxon-name-part taxon-name-part-type="infraspecific-rank">f.</tp:taxon-name-part><tp:taxon-name-part taxon-name-part-type="form" reg="colorata">colorata</tp:taxon-name-part></tp:taxon-name> (Poir). Müll.Arg., Prodr. 15(2): 850. 1866. <italic><tp:taxon-name><tp:taxon-name-part taxon-name-part-type="genus" reg="Acalypha">Acalypha</tp:taxon-name-part><tp:taxon-name-part taxon-name-part-type="species" reg="integrifolia">integrifolia</tp:taxon-name-part><tp:taxon-name-part taxon-name-part-type="infraspecific-rank">var.</tp:taxon-name-part><tp:taxon-name-part taxon-name-part-type="species" reg="colorata">colorata</tp:taxon-name-part></tp:taxon-name></italic> (Poir.) Pax &amp; K.Hoffm. Pflanzenr. 147,16 (Heft 85): 106. 1924. Type: Mauritius: “Cete plante croit dans les indes orientales, &amp; à l’Ile de France,”, s.l. s.d., <italic>P. Commerson s.n</italic>. (holotype: P-LAM [P00382140]!).</p><p><tp:taxon-name><tp:taxon-name-part taxon-name-part-type="genus" reg="Acalypha">Acalypha</tp:taxon-name-part><tp:taxon-name-part taxon-name-part-type="species" reg="reticulata">reticulata</tp:taxon-name-part><tp:taxon-name-part taxon-name-part-type="infraspecific-rank">var.</tp:taxon-name-part><tp:taxon-name-part taxon-name-part-type="variety" reg="longifolia">longifolia</tp:taxon-name-part></tp:taxon-name> Müll.Arg., Linnaea 34: 32. 1865. <tp:taxon-name><tp:taxon-name-part taxon-name-part-type="genus" reg="Acalypha">Acalypha</tp:taxon-name-part><tp:taxon-name-part taxon-name-part-type="species" reg="integrifolia">integrifolia</tp:taxon-name-part><tp:taxon-name-part taxon-name-part-type="infraspecific-rank">var.</tp:taxon-name-part><tp:taxon-name-part taxon-name-part-type="variety" reg="longifolia">longifolia</tp:taxon-name-part></tp:taxon-name> (Müll.Arg.) Coode, Kew Bull. 34: 41. 1979. Type: Mauritius: s.l., s.d., <italic>L. Bouton s.n.</italic> (holotype: GDC [G00324522]!, <bold>syn. nov.</bold>).</p><p><tp:taxon-name><tp:taxon-name-part taxon-name-part-type="genus" reg="Acalypha">Acalypha</tp:taxon-name-part><tp:taxon-name-part taxon-name-part-type="species" reg="reticulata">reticulata</tp:taxon-name-part><tp:taxon-name-part taxon-name-part-type="infraspecific-rank">var.</tp:taxon-name-part><tp:taxon-name-part taxon-name-part-type="variety" reg="longifolia">longifolia</tp:taxon-name-part><tp:taxon-name-part taxon-name-part-type="infraspecific-rank">f.</tp:taxon-name-part><tp:taxon-name-part taxon-name-part-type="form" reg="aberrans">aberrans</tp:taxon-name-part></tp:taxon-name> Müll.Arg., Linnaea 34: 32. 1865. Type: Mauritius: “In sylvis Mauritii”, 1833, <italic>M. Bojer s.n.</italic> (holotype: GDC [G00324521]!).</p><p><italic><tp:taxon-name><tp:taxon-name-part taxon-name-part-type="genus" reg="Acalypha">Acalypha</tp:taxon-name-part><tp:taxon-name-part taxon-name-part-type="species" reg="commersoniana">commersoniana</tp:taxon-name-part></tp:taxon-name></italic> Baill. ex Müll.Arg., Prodr. 15(2): 849. 1866. <tp:taxon-name><tp:taxon-name-part taxon-name-part-type="genus" reg="Acalypha">Acalypha</tp:taxon-name-part><tp:taxon-name-part taxon-name-part-type="species" reg="commersoniana">commersoniana</tp:taxon-name-part><tp:taxon-name-part taxon-name-part-type="infraspecific-rank">var.</tp:taxon-name-part><tp:taxon-name-part taxon-name-part-type="variety" reg="brevifolia">brevifolia</tp:taxon-name-part></tp:taxon-name> Baill. ex Müll.Arg., Prodr. 15(2): 850. 1866. Type: Mauritius: “Cum var. praecedentibus”, s.d., <italic><tp:taxon-name><tp:taxon-name-part taxon-name-part-type="genus" reg="Anonymous">Anonymous</tp:taxon-name-part></tp:taxon-name></italic>, <italic>s.n.</italic> (<italic>Hb. Willd. fol. 17834 pag. 1</italic>) (lectotype, designated here: B [B-W17834-010]!).</p><p>Syntypes. Mauritius: s.l., s.d., <italic>L. Bouton s.n.</italic> GDC [G00324543]!.</p><p><tp:taxon-name><tp:taxon-name-part taxon-name-part-type="genus" reg="Acalypha">Acalypha</tp:taxon-name-part><tp:taxon-name-part taxon-name-part-type="species" reg="commersoniana">commersoniana</tp:taxon-name-part><tp:taxon-name-part taxon-name-part-type="infraspecific-rank">var.</tp:taxon-name-part><tp:taxon-name-part taxon-name-part-type="variety" reg="acutifolia">acutifolia</tp:taxon-name-part></tp:taxon-name> Müll.Arg., Prodr. 15(2): 849. 1866. <tp:taxon-name><tp:taxon-name-part taxon-name-part-type="genus" reg="Acalypha">Acalypha</tp:taxon-name-part><tp:taxon-name-part taxon-name-part-type="species" reg="commersoniana">commersoniana</tp:taxon-name-part><tp:taxon-name-part taxon-name-part-type="infraspecific-rank">var.</tp:taxon-name-part><tp:taxon-name-part taxon-name-part-type="variety" reg="acutifolia">acutifolia</tp:taxon-name-part><tp:taxon-name-part taxon-name-part-type="infraspecific-rank">f.</tp:taxon-name-part><tp:taxon-name-part taxon-name-part-type="form" reg="purpurea">purpurea</tp:taxon-name-part></tp:taxon-name> Müll.Arg., Prodr. 15(2): 849. 1866. Type: Mauritius: s.l., s.d., <italic>F. W. Sieber 181 pr. p.</italic> (lectotype, designated here: GDC [G00324550]!). Syntype: Mauritius: s.l., s.d., <italic>L. Bouton s.n.</italic> GDC [G00324559]!.</p><p><tp:taxon-name><tp:taxon-name-part taxon-name-part-type="genus" reg="Acalypha">Acalypha</tp:taxon-name-part><tp:taxon-name-part taxon-name-part-type="species" reg="commersoniana">commersoniana</tp:taxon-name-part><tp:taxon-name-part taxon-name-part-type="infraspecific-rank">var.</tp:taxon-name-part><tp:taxon-name-part taxon-name-part-type="variety" reg="acutifolia">acutifolia</tp:taxon-name-part><tp:taxon-name-part taxon-name-part-type="infraspecific-rank">f.</tp:taxon-name-part><tp:taxon-name-part taxon-name-part-type="form" reg="purpureo-marginata">purpureo-marginata</tp:taxon-name-part></tp:taxon-name> Müll.Arg., Prodr. 15(2): 849. 1866. Type: Mauritius: s.l., s.d., <italic>Hb. Boiss. s.n.</italic> (holotype: GDC [G00324557]!; isolectotype: K [K000431097]!, <bold>syn. nov.</bold>).</p><p><tp:taxon-name><tp:taxon-name-part taxon-name-part-type="genus" reg="Acalypha">Acalypha</tp:taxon-name-part><tp:taxon-name-part taxon-name-part-type="species" reg="commersoniana">commersoniana</tp:taxon-name-part><tp:taxon-name-part taxon-name-part-type="infraspecific-rank">var.</tp:taxon-name-part><tp:taxon-name-part taxon-name-part-type="variety" reg="acutifolia">acutifolia</tp:taxon-name-part><tp:taxon-name-part taxon-name-part-type="infraspecific-rank">f.</tp:taxon-name-part><tp:taxon-name-part taxon-name-part-type="form" reg="concolor">concolor</tp:taxon-name-part></tp:taxon-name> Müll.Arg., Prodr. 15(2): 849. 1866. <tp:taxon-name><tp:taxon-name-part taxon-name-part-type="genus" reg="Acalypha">Acalypha</tp:taxon-name-part><tp:taxon-name-part taxon-name-part-type="species" reg="integrifolia">integrifolia</tp:taxon-name-part><tp:taxon-name-part taxon-name-part-type="infraspecific-rank">var.</tp:taxon-name-part><tp:taxon-name-part taxon-name-part-type="variety" reg="concolor">concolor</tp:taxon-name-part></tp:taxon-name> (Müll.Arg.) Pax &amp; K.Hoffm, Pflanzenr. 147,16 (Heft 85): 106. 1924. Type: Mauritius: “Cum form. Praecentibus”, s.d., <italic>J. B. G. M. Bory s.n.</italic> (lectotype, designated here: GDC [G00324554]!). Syntype: Mauritius: s.l., s.d., <italic>F. W. Sieber 18</italic>2 GDC [G00324556]!.</p><p><tp:taxon-name><tp:taxon-name-part taxon-name-part-type="genus" reg="Acalypha">Acalypha</tp:taxon-name-part><tp:taxon-name-part taxon-name-part-type="species" reg="commersoniana">commersoniana</tp:taxon-name-part><tp:taxon-name-part taxon-name-part-type="infraspecific-rank">var.</tp:taxon-name-part><tp:taxon-name-part taxon-name-part-type="variety" reg="longifolia">longifolia</tp:taxon-name-part></tp:taxon-name> Müll.Arg., Prodr. 15(2): 850. 1866. Type: Mauritius: s.l., s.d., <italic>Bouton s.n.</italic> (lectotype, designated here: GDC [G00324553]!; isolectotypes: GDC [G00324552!, G00324551!], K [K000431101!], <bold>syn. nov.</bold>).</p><p><tp:taxon-name><tp:taxon-name-part taxon-name-part-type="genus" reg="Acalypha">Acalypha</tp:taxon-name-part><tp:taxon-name-part taxon-name-part-type="species" reg="commersoniana">commersoniana</tp:taxon-name-part><tp:taxon-name-part taxon-name-part-type="infraspecific-rank">var.</tp:taxon-name-part><tp:taxon-name-part taxon-name-part-type="variety" reg="parvifolia">parvifolia</tp:taxon-name-part></tp:taxon-name> Baill. ex Müll.Arg., Prodr. 15(2): 850. 1866. <tp:taxon-name><tp:taxon-name-part taxon-name-part-type="genus" reg="Acalypha">Acalypha</tp:taxon-name-part><tp:taxon-name-part taxon-name-part-type="species" reg="integrifolia">integrifolia</tp:taxon-name-part><tp:taxon-name-part taxon-name-part-type="infraspecific-rank">var.</tp:taxon-name-part><tp:taxon-name-part taxon-name-part-type="variety" reg="parvifolia">parvifolia</tp:taxon-name-part></tp:taxon-name> (Baill. ex Müll.Arg.) Pax &amp; K.Hoffm., Pflanzenr. 147,16(Heft 85): 106. 1924. Type: Mauritius: “Cum var. praecedentibus”, s.d., <italic>F. W. Sieber 369</italic> p.p. (holotype: GDC [G00324538]!, <bold>syn. nov.</bold>).</p><p><tp:taxon-name><tp:taxon-name-part taxon-name-part-type="genus" reg="Acalypha">Acalypha</tp:taxon-name-part><tp:taxon-name-part taxon-name-part-type="species" reg="commersoniana">commersoniana</tp:taxon-name-part><tp:taxon-name-part taxon-name-part-type="infraspecific-rank">var.</tp:taxon-name-part><tp:taxon-name-part taxon-name-part-type="variety" reg="obtusifolia">obtusifolia</tp:taxon-name-part></tp:taxon-name> Müll.Arg., Prodr. 15(2): 850. 1866. <tp:taxon-name><tp:taxon-name-part taxon-name-part-type="genus" reg="Acalypha">Acalypha</tp:taxon-name-part><tp:taxon-name-part taxon-name-part-type="species" reg="commersoniana">commersoniana</tp:taxon-name-part><tp:taxon-name-part taxon-name-part-type="infraspecific-rank">var.</tp:taxon-name-part><tp:taxon-name-part taxon-name-part-type="variety" reg="obtusifolia">obtusifolia</tp:taxon-name-part><tp:taxon-name-part taxon-name-part-type="infraspecific-rank">f.</tp:taxon-name-part><tp:taxon-name-part taxon-name-part-type="form" reg="discolor">discolor</tp:taxon-name-part></tp:taxon-name> Müll.Arg., Prodr. 15(2): 850. 1866. Type: Mauritius: “Cum praecedentibus”, s.d., <italic>F. W. Sieber 181 pr. p.</italic> (holotype: GDC [G00324558]!, <bold>syn. nov.</bold>).</p><p><tp:taxon-name><tp:taxon-name-part taxon-name-part-type="genus" reg="Acalypha">Acalypha</tp:taxon-name-part><tp:taxon-name-part taxon-name-part-type="species" reg="commersoniana">commersoniana</tp:taxon-name-part><tp:taxon-name-part taxon-name-part-type="infraspecific-rank">var.</tp:taxon-name-part><tp:taxon-name-part taxon-name-part-type="variety" reg="obtusifolia">obtusifolia</tp:taxon-name-part><tp:taxon-name-part taxon-name-part-type="infraspecific-rank">f.</tp:taxon-name-part><tp:taxon-name-part taxon-name-part-type="form" reg="unicolor">unicolor</tp:taxon-name-part></tp:taxon-name> Müll.Arg., Prodr. 15(2): 850. 1866. Type: Mauritius: s.l., s.d., <italic>F. W. Sieber 178</italic> (holotype: GDC [G00324539]!; isotypes P [P04779345!, P04780015!].</p><p><italic><tp:taxon-name><tp:taxon-name-part taxon-name-part-type="genus" reg="Acalypha">Acalypha</tp:taxon-name-part><tp:taxon-name-part taxon-name-part-type="species" reg="discolor">discolor</tp:taxon-name-part></tp:taxon-name></italic> Bojer, Hortus Maurit. 286. 1837 <italic>nom. nud</italic>.</p><p><italic><tp:taxon-name><tp:taxon-name-part taxon-name-part-type="genus" reg="Tragia">Tragia</tp:taxon-name-part><tp:taxon-name-part taxon-name-part-type="species" reg="macrophylla">macrophylla</tp:taxon-name-part></tp:taxon-name></italic> Wall., Numer. List n. 7796. 1847 <italic>nom. nud</italic>.</p><p><italic><tp:taxon-name><tp:taxon-name-part taxon-name-part-type="genus" reg="Tragia">Tragia</tp:taxon-name-part><tp:taxon-name-part taxon-name-part-type="species" reg="lobata">lobata</tp:taxon-name-part></tp:taxon-name></italic> Wall., Numer. List n. 7796. 1847 <italic>nom. nud</italic>.</p><p><italic><tp:taxon-name><tp:taxon-name-part taxon-name-part-type="genus" reg="Acalypha">Acalypha</tp:taxon-name-part><tp:taxon-name-part taxon-name-part-type="species" reg="commersoniana">commersoniana</tp:taxon-name-part></tp:taxon-name></italic> Baill., Adansonia 1: 267. 1861 <italic>nom. nud</italic>.</p><p><tp:taxon-name><tp:taxon-name-part taxon-name-part-type="genus" reg="Acalypha">Acalypha</tp:taxon-name-part><tp:taxon-name-part taxon-name-part-type="species" reg="commersoniana">commersoniana</tp:taxon-name-part><tp:taxon-name-part taxon-name-part-type="infraspecific-rank">var.</tp:taxon-name-part><tp:taxon-name-part taxon-name-part-type="variety" reg="concolor">concolor</tp:taxon-name-part></tp:taxon-name> Baill., Adansonia 1: 267. 1861 <italic>nom. nud</italic>.</p><p><tp:taxon-name><tp:taxon-name-part taxon-name-part-type="genus" reg="Acalypha">Acalypha</tp:taxon-name-part><tp:taxon-name-part taxon-name-part-type="species" reg="commersoniana">commersoniana</tp:taxon-name-part><tp:taxon-name-part taxon-name-part-type="infraspecific-rank">var.</tp:taxon-name-part><tp:taxon-name-part taxon-name-part-type="variety" reg="discolor">discolor</tp:taxon-name-part></tp:taxon-name> Baill., Adansonia 1: 267. 186 <italic>nom. nud</italic>.</p><p><italic><tp:taxon-name><tp:taxon-name-part taxon-name-part-type="genus" reg="Acalypha">Acalypha</tp:taxon-name-part><tp:taxon-name-part taxon-name-part-type="species" reg="commersoniana">commersoniana</tp:taxon-name-part><tp:taxon-name-part taxon-name-part-type="infraspecific-rank">var.</tp:taxon-name-part><tp:taxon-name-part taxon-name-part-type="variety" reg="parvifolia">parvifolia</tp:taxon-name-part></tp:taxon-name></italic> Baill., Adansonia 1: 267. 1861 <italic>nom. nud</italic>.</p><p><italic><tp:taxon-name><tp:taxon-name-part taxon-name-part-type="genus" reg="Caturus">Caturus</tp:taxon-name-part><tp:taxon-name-part taxon-name-part-type="species" reg="sessilis">sessilis</tp:taxon-name-part></tp:taxon-name></italic> Pet. Thou. ex Baill., Adansonia 1: 267. 1861 <italic>nom. nud</italic>.</p><p><italic><tp:taxon-name><tp:taxon-name-part taxon-name-part-type="genus" reg="Tragia">Tragia</tp:taxon-name-part><tp:taxon-name-part taxon-name-part-type="species" reg="fruticosa">fruticosa</tp:taxon-name-part></tp:taxon-name></italic> Commers. ex Baill., Adansonia 1: 267. 1861 <italic>nom. nud</italic>.</p><p><italic><tp:taxon-name><tp:taxon-name-part taxon-name-part-type="genus" reg="Tragia">Tragia</tp:taxon-name-part><tp:taxon-name-part taxon-name-part-type="species" reg="obtusata">obtusata</tp:taxon-name-part></tp:taxon-name></italic> Vahl. ex Baill., Adansonia 1: 267. 1861 <italic>nom. nud</italic>.</p></tp:treatment-sec><tp:treatment-sec sec-type="distribution" id="SECID0EQ2CK"><title>Distribution.</title><p>Mascarene Islands (Mauritius, Réunion).</p></tp:treatment-sec><tp:treatment-sec sec-type="References" id="SECID0EV2CK"><title>References.</title><p><xref ref-type="bibr" rid="B12">Bojer (1837</xref>: 286); <xref ref-type="bibr" rid="B1">Baillon (1858</xref>: 443) <italic><tp:taxon-name><tp:taxon-name-part taxon-name-part-type="genus" reg="Acalypha">A.</tp:taxon-name-part><tp:taxon-name-part taxon-name-part-type="species" reg="colorata">colorata</tp:taxon-name-part></tp:taxon-name></italic>; <xref ref-type="bibr" rid="B37">Müller Argoviensis (1866</xref>: 850); <xref ref-type="bibr" rid="B9">Baker (1877</xref>: 315) <italic><tp:taxon-name><tp:taxon-name-part taxon-name-part-type="genus" reg="Acalypha">A.</tp:taxon-name-part><tp:taxon-name-part taxon-name-part-type="species" reg="colorata">colorata</tp:taxon-name-part></tp:taxon-name></italic>; <xref ref-type="bibr" rid="B18">de Cordemoy (1895</xref>: 342) <italic><tp:taxon-name><tp:taxon-name-part taxon-name-part-type="genus" reg="Acalypha">A.</tp:taxon-name-part><tp:taxon-name-part taxon-name-part-type="species" reg="colorata">colorata</tp:taxon-name-part></tp:taxon-name></italic>; <xref ref-type="bibr" rid="B40">Palacký (1907</xref>: 24) <italic><tp:taxon-name><tp:taxon-name-part taxon-name-part-type="genus" reg="Acalypha">A.</tp:taxon-name-part><tp:taxon-name-part taxon-name-part-type="species" reg="commersoniana">commersoniana</tp:taxon-name-part></tp:taxon-name></italic>; <xref ref-type="bibr" rid="B40">Palacký (1907</xref>: 25); <xref ref-type="bibr" rid="B43">Pax and Hoffmann (1924</xref>: 105); <xref ref-type="bibr" rid="B17">Coode (1982</xref>: 69); <xref ref-type="bibr" rid="B49">Robertson (1989</xref>: 200); <xref ref-type="bibr" rid="B22">Govaerts et al. (2000</xref>: 69).</p></tp:treatment-sec><tp:treatment-sec sec-type="notes" id="SECID0ET5CK"><title>Notes.</title><p><xref ref-type="bibr" rid="B17">Coode (1982)</xref> accepted three subspecies with six varieties within <italic><tp:taxon-name><tp:taxon-name-part taxon-name-part-type="genus" reg="Acalypha">Acalypha</tp:taxon-name-part><tp:taxon-name-part taxon-name-part-type="species" reg="integrifolia">integrifolia</tp:taxon-name-part></tp:taxon-name></italic>, but we find the varieties he placed within subsp. <tp:taxon-name><tp:taxon-name-part taxon-name-part-type="genus" reg="Acalypha"/><tp:taxon-name-part taxon-name-part-type="species" reg="integrifolia"/><tp:taxon-name-part taxon-name-part-type="subspecies" reg="integrifolia">integrifolia</tp:taxon-name-part></tp:taxon-name> to overlap too much to accept as distinct taxa. See <italic><tp:taxon-name><tp:taxon-name-part taxon-name-part-type="genus" reg="Acalypha">A.</tp:taxon-name-part><tp:taxon-name-part taxon-name-part-type="species" reg="marginata">marginata</tp:taxon-name-part></tp:taxon-name></italic> (Poir.) Spreng. for our treatment of what Coode treated within <tp:taxon-name><tp:taxon-name-part taxon-name-part-type="genus" reg="Acalypha">A.</tp:taxon-name-part><tp:taxon-name-part taxon-name-part-type="species" reg="integrifolia">integrifolia</tp:taxon-name-part><tp:taxon-name-part taxon-name-part-type="infraspecific-rank">subsp.</tp:taxon-name-part><tp:taxon-name-part taxon-name-part-type="subspecies" reg="marginata">marginata</tp:taxon-name-part></tp:taxon-name> (Poir.) Coode and subsp. <tp:taxon-name><tp:taxon-name-part taxon-name-part-type="genus" reg="Acalypha"/><tp:taxon-name-part taxon-name-part-type="species" reg="integrifolia"/><tp:taxon-name-part taxon-name-part-type="subspecies" reg="panduriformis">panduriformis</tp:taxon-name-part></tp:taxon-name> Coode.</p></tp:treatment-sec><ref-list><ref id="B12"><mixed-citation xmlns:xlink="http://www.w3.org/1999/xlink" xlink:type="simple"><person-group><name name-style="western"><surname>Bojer</surname><given-names>W</given-names></name></person-group> (<year>1837</year>) Hortus Mauritianus. Aimé Mararot &amp; Co., Mauritius, 1–456.</mixed-citation></ref><ref id="B1"><mixed-citation xmlns:xlink="http://www.w3.org/1999/xlink" xlink:type="simple"><person-group><name name-style="western"><surname>Baillon</surname><given-names>HE</given-names></name></person-group> (<year>1858</year>) Etude générale du groupe des Euphorbiacées. Librarie de Victor Masson, Paris, 1−700. https:// <ext-link xlink:type="simple" ext-link-type="doi" xlink:href="10.5962/bhl.title.50439">doi.org/10.5962/bhl.title.50439</ext-link></mixed-citation></ref><ref id="B37"><mixed-citation xmlns:xlink="http://www.w3.org/1999/xlink" xlink:type="simple"><person-group><name name-style="western"><surname>Müller-Argoviensis</surname><given-names>J</given-names></name></person-group> (<year>1866</year>) <italic><tp:taxon-name><tp:taxon-name-part taxon-name-part-type="genus">Acalypha</tp:taxon-name-part></tp:taxon-name></italic>. In: De Candolle AP (Ed.) Prodromus Systematis Naturalis Regni Vegetabilis. Vol 15(2). Paris, Treuttel et Würtz, 799−889.</mixed-citation></ref><ref id="B9"><mixed-citation xmlns:xlink="http://www.w3.org/1999/xlink" xlink:type="simple"><person-group><name name-style="western"><surname>Baker</surname><given-names>JG</given-names></name></person-group> (<year>1877</year>) Flora of Mauritius and the Seychelles: a description of the flowering plants and ferns of those islands. L Reeve, London, 1−557.</mixed-citation></ref><ref id="B18"><mixed-citation xmlns:xlink="http://www.w3.org/1999/xlink" xlink:type="simple"><person-group><name name-style="western"><surname>de Cordemoy</surname><given-names>EJ</given-names></name></person-group> (<year>1895</year>) Flore de l’île de la Réunion (phanérogames, cryptogames, vasculaires, muscinées) avec l’indication des propriétés économiques &amp; industrielles des plantes. Jacques Lechevalier, Librairie Médicale &amp; Scientifique, Paris, 1−574.</mixed-citation></ref><ref id="B40"><mixed-citation xmlns:xlink="http://www.w3.org/1999/xlink" xlink:type="simple"><person-group><name name-style="western"><surname>Palacký</surname><given-names>J</given-names></name></person-group> (<year>1907</year>) Catalogus plantarum Madagascariensium II. Pragae, 1−89.</mixed-citation></ref><ref id="B43"><mixed-citation xmlns:xlink="http://www.w3.org/1999/xlink" xlink:type="simple"><person-group><name name-style="western"><surname>Pax</surname><given-names>FA</given-names></name><name name-style="western"><surname>Hoffmann</surname><given-names>K</given-names></name></person-group> (<year>1924</year>) <italic><tp:taxon-name><tp:taxon-name-part taxon-name-part-type="genus">Acalypha</tp:taxon-name-part></tp:taxon-name></italic>. In: Engler A (Ed.) Das Pflanzenreich. IV, 147-16 (heft 85), 1−231.</mixed-citation></ref><ref id="B17"><mixed-citation xmlns:xlink="http://www.w3.org/1999/xlink" xlink:type="simple"><person-group><name name-style="western"><surname>Coode</surname><given-names>MJE</given-names></name></person-group> (<year>1982</year>) <article-title><italic><tp:taxon-name><tp:taxon-name-part taxon-name-part-type="genus">Acalypha</tp:taxon-name-part></tp:taxon-name></italic> L.</article-title> In: <person-group><name name-style="western"><surname>Bosser</surname><given-names>J</given-names></name><name name-style="western"><surname>Cadet</surname><given-names>T</given-names></name><name name-style="western"><surname>Guého</surname><given-names>J</given-names></name><name name-style="western"><surname>Marais</surname><given-names>W</given-names></name></person-group> (<role>Eds</role>) <issue-title>Flore des Mascareignes: La Réunion, Maurice, Rodrigues.</issue-title><source>153. Lauracées à 160. Euphorbiacées. The Sugar Industry Research Institute, Mauritius, L’Office de la Recherche Scientifique et Technique Outre-Mer, Paris, and The Royal Botanic Gardens, Kew</source>, <fpage>68</fpage>–<lpage>79</lpage>.</mixed-citation></ref><ref id="B49"><mixed-citation xmlns:xlink="http://www.w3.org/1999/xlink" xlink:type="simple"><person-group><name name-style="western"><surname>Robertson</surname><given-names>SA</given-names></name></person-group> (<year>1989</year>) Flowering Plants of Seychelles. Royal Botanic Gardens, Kew, 1−343.</mixed-citation></ref><ref id="B22"><mixed-citation xmlns:xlink="http://www.w3.org/1999/xlink" xlink:type="simple"><person-group><name name-style="western"><surname>Govaerts</surname><given-names>R</given-names></name><name name-style="western"><surname>Frodin</surname><given-names>DG</given-names></name><name name-style="western"><surname>Radcliffe-Smith</surname><given-names>A</given-names></name></person-group> (<year>2000</year>) World Checklist and Bibliography of <tp:taxon-name><tp:taxon-name-part taxon-name-part-type="family">Euphorbiaceae</tp:taxon-name-part></tp:taxon-name> (and <tp:taxon-name><tp:taxon-name-part taxon-name-part-type="family">Pandaceae</tp:taxon-name-part></tp:taxon-name>). Royal Botanic Gardens, Kew, 1−1621.</mixed-citation></ref></ref-list></tp:taxon-treatment>
