# Supplementary material for: Nomenclatural review of Acalypha (Euphorbiaceae) of the Western Indian Ocean Region (Madagascar, the Comoros Archipelago, the Mascarene Islands and the Seychelles Archipelago)
Source: PhytoKeys. 2018 Sep 10;(108):85–116. doi: 10.3897/phytokeys.108.27284 (PMC6160829; doi:10.3897/phytokeys.108.27284)
Supplement: XML Treatment for Acalypha lamiana [file phytokeys.108.27284-treatment17.xml]

<!DOCTYPE tp:taxon-treatment
  PUBLIC "-//TaxonX//DTD Taxonomic Treatment Publishing DTD v0 20100105//EN" "tax-treatment-NSO.dtd">
<tp:taxon-treatment xmlns:tp="http://www.plazi.org/taxpub"><tp:treatment-meta><kwd-group><label>Taxon classification</label><kwd><named-content xmlns:xlink="http://www.w3.org/1999/xlink" content-type="kingdom">Plantae</named-content></kwd><kwd><named-content xmlns:xlink="http://www.w3.org/1999/xlink" content-type="order">Malpighiales</named-content></kwd><kwd><named-content xmlns:xlink="http://www.w3.org/1999/xlink" content-type="family">Euphorbiaceae</named-content></kwd></kwd-group><mixed-citation publication-type="journal"><person-group><name><surname>Muñoz</surname><given-names>Iris Montero</given-names></name><name><surname>Cardiel</surname><given-names>José María</given-names></name><name><surname>Levin</surname><given-names>Geoffrey A.</given-names></name></person-group><article-title>Nomenclatural review of <italic><tp:taxon-name><tp:taxon-name-part taxon-name-part-type="genus" reg="Acalypha">Acalypha</tp:taxon-name-part></tp:taxon-name></italic> (<tp:taxon-name><tp:taxon-name-part taxon-name-part-type="family">Euphorbiaceae</tp:taxon-name-part></tp:taxon-name>) of the Western Indian Ocean Region (Madagascar, the Comoros Archipelago, the Mascarene Islands and the Seychelles Archipelago)</article-title><source>PhytoKeys</source><day>10</day><month>9</month><year>2018</year><volume>2018</volume><issue>108</issue><fpage>85</fpage><lpage>116</lpage><pub-id pub-id-type="doi">10.3897/phytokeys.108.27284</pub-id></mixed-citation></tp:treatment-meta><tp:nomenclature><label>17.</label><tp:taxon-name>
              <tp:taxon-name-part taxon-name-part-type="genus" reg="Acalypha">Acalypha</tp:taxon-name-part>
              <tp:taxon-name-part taxon-name-part-type="species" reg="lamiana">lamiana</tp:taxon-name-part>
              <object-id xmlns:xlink="http://www.w3.org/1999/xlink" content-type="ipni" xlink:type="simple">urn:lsid:ipni.org:names:60476986-2</object-id>
            </tp:taxon-name><tp:taxon-authority>(Leandri) I.Montero &amp; Cardiel.</tp:taxon-authority><tp:taxon-status xmlns:xlink="http://www.w3.org/1999/xlink" xlink:type="simple">comb. nov.</tp:taxon-status><tp:nomenclature-citation-list><tp:nomenclature-citation><tp:taxon-name>
                  <tp:taxon-name-part taxon-name-part-type="genus" reg="Acalypha">Acalypha</tp:taxon-name-part>
                  <tp:taxon-name-part taxon-name-part-type="species" reg="reticulata">reticulata</tp:taxon-name-part>
                  <tp:taxon-name-part taxon-name-part-type="infraspecific-rank">var.</tp:taxon-name-part>
                  <tp:taxon-name-part taxon-name-part-type="variety" reg="urophylla">urophylla</tp:taxon-name-part>
                  <tp:taxon-name-part taxon-name-part-type="infraspecific-rank">f.</tp:taxon-name-part>
                  <tp:taxon-name-part taxon-name-part-type="form" reg="lamiana">lamiana</tp:taxon-name-part>
                </tp:taxon-name><comment>Leandri, Notul. Syst. (Paris) 10: 263. 1942.</comment></tp:nomenclature-citation></tp:nomenclature-citation-list></tp:nomenclature><tp:treatment-sec sec-type="material" id="SECID0E3CDK"><title>Type.</title><p>Madagascar, Prov. Mahajanga, Reserve de Marohogo, 28 Dec 1938, <italic>H. J. Lam &amp; A. D. J. Meeuse, 6127</italic> (lectotype, designated here: P [P05604417]!; isolectotype: L [L0242109]!).</p></tp:treatment-sec><tp:treatment-sec sec-type="Syntypes" id="SECID0EEDDK"><title>Syntypes.</title><p>Madagascar, Prov. Antananarivo, Tsarasaotra, Feb 1898, <italic>H. Perrier de la Bâthie 457</italic> P [P05604408!, P05604409!, P05604410!, P05604413!]; Madagascar, Prov. Fianarantsoa, Ankirihitra près du mont <tp:taxon-name>Tsilondroina</tp:taxon-name>, Mar 1902 , <italic>H. Perrier de la Bâthie 9817</italic> P [P05604403]!, <italic>9817 bis</italic> P [P05604404!, P05604405!]; Madagascar, Prov. Mahajanga, NW of Ankazobe,Vallée de l’Ikopa, 14 Mar 1930, <italic>R. Decary 7535</italic> P [P05604421]!; Massif de l’Ankarafantsika, 11 Jan 1938, <italic>R. Decary 12876</italic> P [P05604420]!; Bekodoka, 17 Sept 1930, <italic>R. Decary 8109</italic> P [P05604422]!; Region d’Antsalova, 1932-1933, <italic>J. Leandri 998</italic> P [P05604411]!; Tsingy du Bemaraha, 3-6 Oct 1932, <italic>J. Leandri 176</italic> P [P05604415]!; Dokolahy, Feb-Apr 1933, J. Leandri 602 P [P05604414]!; Madagascar, Prov. Toliara, Soahazo Forest, 100 m, 22 Oct 1932, <italic>J. Leandri 414</italic> P [P05604416]!.</p></tp:treatment-sec><tp:treatment-sec sec-type="distribution" id="SECID0E6DDK"><title>Distribution.</title><p>Madagascar (Antananarivo, Fianarantsoa, Mahajanga and Toliara).</p></tp:treatment-sec><tp:treatment-sec sec-type="notes" id="SECID0EEEDK"><title>Notes.</title><p><italic><tp:taxon-name><tp:taxon-name-part taxon-name-part-type="genus" reg="Acalypha">Acalypha</tp:taxon-name-part><tp:taxon-name-part taxon-name-part-type="species" reg="lamiana">lamiana</tp:taxon-name-part></tp:taxon-name></italic> was treated by <xref ref-type="bibr" rid="B31">Leandri (1942)</xref> as a form of <tp:taxon-name><tp:taxon-name-part taxon-name-part-type="genus" reg="Acalypha">A.</tp:taxon-name-part><tp:taxon-name-part taxon-name-part-type="species" reg="reticulata">reticulata</tp:taxon-name-part><tp:taxon-name-part taxon-name-part-type="infraspecific-rank">var.</tp:taxon-name-part><tp:taxon-name-part taxon-name-part-type="variety" reg="urophylla">urophylla</tp:taxon-name-part></tp:taxon-name> (Boivin ex Baill.) Müll.Arg. (treated here as <italic><tp:taxon-name><tp:taxon-name-part taxon-name-part-type="genus" reg="Acalypha">A.</tp:taxon-name-part><tp:taxon-name-part taxon-name-part-type="species" reg="urophylla">urophylla</tp:taxon-name-part></tp:taxon-name></italic>). After studying the numerous type collections, it seems clear to us that <italic><tp:taxon-name><tp:taxon-name-part taxon-name-part-type="genus" reg="Acalypha">A.</tp:taxon-name-part><tp:taxon-name-part taxon-name-part-type="species" reg="lamiana">lamiana</tp:taxon-name-part></tp:taxon-name></italic> must be considered as a distinct species. <italic><tp:taxon-name><tp:taxon-name-part taxon-name-part-type="genus" reg="Acalypha">A.</tp:taxon-name-part><tp:taxon-name-part taxon-name-part-type="species" reg="lamiana">lamiana</tp:taxon-name-part></tp:taxon-name></italic> differs from <italic><tp:taxon-name><tp:taxon-name-part taxon-name-part-type="genus" reg="Acalypha">A.</tp:taxon-name-part><tp:taxon-name-part taxon-name-part-type="species" reg="urophylla">urophylla</tp:taxon-name-part></tp:taxon-name></italic> mainly by the leaves that are rounded at the base and reddish at the margins and its subentire, eglandular female bracts vs. leaves that are usually acute at the base and not reddish at the margins and dentate female bracts with small sessile glands at margins, in <italic><tp:taxon-name><tp:taxon-name-part taxon-name-part-type="genus" reg="Acalypha">A.</tp:taxon-name-part><tp:taxon-name-part taxon-name-part-type="species" reg="urophylla">urophylla</tp:taxon-name-part></tp:taxon-name></italic>.</p><p>One of the mentioned syntypes, <italic>Perrier de la Bâthie 9817</italic>, was wrongly transcribed by <xref ref-type="bibr" rid="B31">Leandri (1942</xref>: 263) as “<italic>8917</italic>”.</p></tp:treatment-sec><ref-list><ref id="B31"><mixed-citation xmlns:xlink="http://www.w3.org/1999/xlink" xlink:type="simple"><person-group><name name-style="western"><surname>Leandri</surname><given-names>J</given-names></name></person-group> (<year>1942</year>) <article-title><italic><tp:taxon-name><tp:taxon-name-part taxon-name-part-type="genus">Acalypha</tp:taxon-name-part></tp:taxon-name></italic>. Contribution a l'etude des Euphorbiacées de Madagascar (VI).</article-title><source>Notululae Systematicae</source><volume>10</volume>: <fpage>252</fpage>–<lpage>290</lpage>.</mixed-citation></ref></ref-list></tp:taxon-treatment>
