# Supplementary material for: Nomenclatural review of Acalypha (Euphorbiaceae) of the Western Indian Ocean Region (Madagascar, the Comoros Archipelago, the Mascarene Islands and the Seychelles Archipelago)
Source: PhytoKeys. 2018 Sep 10;(108):85–116. doi: 10.3897/phytokeys.108.27284 (PMC6160829; doi:10.3897/phytokeys.108.27284)
Supplement: XML Treatment for Acalypha leptomyura [file phytokeys.108.27284-treatment21.xml]

<!DOCTYPE tp:taxon-treatment
  PUBLIC "-//TaxonX//DTD Taxonomic Treatment Publishing DTD v0 20100105//EN" "tax-treatment-NSO.dtd">
<tp:taxon-treatment xmlns:tp="http://www.plazi.org/taxpub"><tp:treatment-meta><kwd-group><label>Taxon classification</label><kwd><named-content xmlns:xlink="http://www.w3.org/1999/xlink" content-type="kingdom">Plantae</named-content></kwd><kwd><named-content xmlns:xlink="http://www.w3.org/1999/xlink" content-type="order">Malpighiales</named-content></kwd><kwd><named-content xmlns:xlink="http://www.w3.org/1999/xlink" content-type="family">Euphorbiaceae</named-content></kwd></kwd-group><mixed-citation publication-type="journal"><person-group><name><surname>Muñoz</surname><given-names>Iris Montero</given-names></name><name><surname>Cardiel</surname><given-names>José María</given-names></name><name><surname>Levin</surname><given-names>Geoffrey A.</given-names></name></person-group><article-title>Nomenclatural review of <italic><tp:taxon-name><tp:taxon-name-part taxon-name-part-type="genus" reg="Acalypha">Acalypha</tp:taxon-name-part></tp:taxon-name></italic> (<tp:taxon-name><tp:taxon-name-part taxon-name-part-type="family">Euphorbiaceae</tp:taxon-name-part></tp:taxon-name>) of the Western Indian Ocean Region (Madagascar, the Comoros Archipelago, the Mascarene Islands and the Seychelles Archipelago)</article-title><source>PhytoKeys</source><day>10</day><month>9</month><year>2018</year><volume>2018</volume><issue>108</issue><fpage>85</fpage><lpage>116</lpage><pub-id pub-id-type="doi">10.3897/phytokeys.108.27284</pub-id></mixed-citation></tp:treatment-meta><tp:nomenclature><label>21.</label><tp:taxon-name>
              <tp:taxon-name-part taxon-name-part-type="genus" reg="Acalypha">Acalypha</tp:taxon-name-part>
              <tp:taxon-name-part taxon-name-part-type="species" reg="leptomyura">leptomyura</tp:taxon-name-part>
            </tp:taxon-name><tp:taxon-authority>Baill., Hist. Pl. Madag., Atlas (1891) t. 191.</tp:taxon-authority></tp:nomenclature><tp:treatment-sec sec-type="material" id="SECID0EATDK"><title>Type.</title><p>Madagascar. Plate 191 in Baillon ibid. loc., holotype.</p></tp:treatment-sec><tp:treatment-sec sec-type="distribution" id="SECID0EFTDK"><title>Distribution.</title><p>Madagascar (Antananarivo, Antsiranana, Fianarantsoa, Mahajanga, Toamasina and Toliara).</p></tp:treatment-sec><tp:treatment-sec sec-type="References" id="SECID0EKTDK"><title>References.</title><p><xref ref-type="bibr" rid="B4">Baillon (1892</xref>: 1004); <xref ref-type="bibr" rid="B29">Koehne (1892</xref>: 131); <xref ref-type="bibr" rid="B40">Palacký (1907</xref>: 25); <xref ref-type="bibr" rid="B43">Pax and Hoffmann (1924</xref>: 112); <xref ref-type="bibr" rid="B31">Leandri (1942</xref>: 271); <xref ref-type="bibr" rid="B22">Govaerts et al. (2000</xref>: 72).</p></tp:treatment-sec><ref-list><ref id="B4"><mixed-citation xmlns:xlink="http://www.w3.org/1999/xlink" xlink:type="simple"><person-group><name name-style="western"><surname>Baillon</surname><given-names>HE</given-names></name></person-group> (<year>1892</year>) <article-title>Liste des plantes de Madagascar (suite de la page 996).</article-title><source>Bulletin Mensuel de la Société Linnéenne de Paris</source><volume>2</volume>(<issue>126</issue>): <fpage>1003</fpage>–<lpage>1005</lpage>.</mixed-citation></ref><ref id="B29"><mixed-citation xmlns:xlink="http://www.w3.org/1999/xlink" xlink:type="simple"><person-group><name name-style="western"><surname>Koehne</surname><given-names>E</given-names></name></person-group> (<year>1892</year>) Just’s botanischer jahresbericht. Systematisch geordnetes repertorium der botanischen literatur aller länder, Jahrg. 20, Abt. 1. Gebr. Borntraeger, Leipzig, Berlin, 1− 636.</mixed-citation></ref><ref id="B40"><mixed-citation xmlns:xlink="http://www.w3.org/1999/xlink" xlink:type="simple"><person-group><name name-style="western"><surname>Palacký</surname><given-names>J</given-names></name></person-group> (<year>1907</year>) Catalogus plantarum Madagascariensium II. Pragae, 1−89.</mixed-citation></ref><ref id="B43"><mixed-citation xmlns:xlink="http://www.w3.org/1999/xlink" xlink:type="simple"><person-group><name name-style="western"><surname>Pax</surname><given-names>FA</given-names></name><name name-style="western"><surname>Hoffmann</surname><given-names>K</given-names></name></person-group> (<year>1924</year>) <italic><tp:taxon-name><tp:taxon-name-part taxon-name-part-type="genus">Acalypha</tp:taxon-name-part></tp:taxon-name></italic>. In: Engler A (Ed.) Das Pflanzenreich. IV, 147-16 (heft 85), 1−231.</mixed-citation></ref><ref id="B31"><mixed-citation xmlns:xlink="http://www.w3.org/1999/xlink" xlink:type="simple"><person-group><name name-style="western"><surname>Leandri</surname><given-names>J</given-names></name></person-group> (<year>1942</year>) <article-title><italic><tp:taxon-name><tp:taxon-name-part taxon-name-part-type="genus">Acalypha</tp:taxon-name-part></tp:taxon-name></italic>. Contribution a l'etude des Euphorbiacées de Madagascar (VI).</article-title><source>Notululae Systematicae</source><volume>10</volume>: <fpage>252</fpage>–<lpage>290</lpage>.</mixed-citation></ref><ref id="B22"><mixed-citation xmlns:xlink="http://www.w3.org/1999/xlink" xlink:type="simple"><person-group><name name-style="western"><surname>Govaerts</surname><given-names>R</given-names></name><name name-style="western"><surname>Frodin</surname><given-names>DG</given-names></name><name name-style="western"><surname>Radcliffe-Smith</surname><given-names>A</given-names></name></person-group> (<year>2000</year>) World Checklist and Bibliography of <tp:taxon-name><tp:taxon-name-part taxon-name-part-type="family">Euphorbiaceae</tp:taxon-name-part></tp:taxon-name> (and <tp:taxon-name><tp:taxon-name-part taxon-name-part-type="family">Pandaceae</tp:taxon-name-part></tp:taxon-name>). Royal Botanic Gardens, Kew, 1−1621.</mixed-citation></ref></ref-list></tp:taxon-treatment>
