# Supplementary material for: Nomenclatural review of Acalypha (Euphorbiaceae) of the Western Indian Ocean Region (Madagascar, the Comoros Archipelago, the Mascarene Islands and the Seychelles Archipelago)
Source: PhytoKeys. 2018 Sep 10;(108):85–116. doi: 10.3897/phytokeys.108.27284 (PMC6160829; doi:10.3897/phytokeys.108.27284)
Supplement: XML Treatment for Acalypha marginata [file phytokeys.108.27284-treatment23.xml]

<!DOCTYPE tp:taxon-treatment
  PUBLIC "-//TaxonX//DTD Taxonomic Treatment Publishing DTD v0 20100105//EN" "tax-treatment-NSO.dtd">
<tp:taxon-treatment xmlns:tp="http://www.plazi.org/taxpub"><tp:treatment-meta><kwd-group><label>Taxon classification</label><kwd><named-content xmlns:xlink="http://www.w3.org/1999/xlink" content-type="kingdom">Plantae</named-content></kwd><kwd><named-content xmlns:xlink="http://www.w3.org/1999/xlink" content-type="order">Malpighiales</named-content></kwd><kwd><named-content xmlns:xlink="http://www.w3.org/1999/xlink" content-type="family">Euphorbiaceae</named-content></kwd></kwd-group><mixed-citation publication-type="journal"><person-group><name><surname>Muñoz</surname><given-names>Iris Montero</given-names></name><name><surname>Cardiel</surname><given-names>José María</given-names></name><name><surname>Levin</surname><given-names>Geoffrey A.</given-names></name></person-group><article-title>Nomenclatural review of <italic><tp:taxon-name><tp:taxon-name-part taxon-name-part-type="genus" reg="Acalypha">Acalypha</tp:taxon-name-part></tp:taxon-name></italic> (<tp:taxon-name><tp:taxon-name-part taxon-name-part-type="family">Euphorbiaceae</tp:taxon-name-part></tp:taxon-name>) of the Western Indian Ocean Region (Madagascar, the Comoros Archipelago, the Mascarene Islands and the Seychelles Archipelago)</article-title><source>PhytoKeys</source><day>10</day><month>9</month><year>2018</year><volume>2018</volume><issue>108</issue><fpage>85</fpage><lpage>116</lpage><pub-id pub-id-type="doi">10.3897/phytokeys.108.27284</pub-id></mixed-citation></tp:treatment-meta><tp:nomenclature><label>23.</label><tp:taxon-name>
              <tp:taxon-name-part taxon-name-part-type="genus" reg="Acalypha">Acalypha</tp:taxon-name-part>
              <tp:taxon-name-part taxon-name-part-type="species" reg="marginata">marginata</tp:taxon-name-part>
            </tp:taxon-name><tp:taxon-authority>(Poir.) Spreng., Syst. Veg. 3: 879. 1826.</tp:taxon-authority><tp:nomenclature-citation-list><tp:nomenclature-citation><tp:taxon-name>
                  <tp:taxon-name-part taxon-name-part-type="genus" reg="Tragia">Tragia</tp:taxon-name-part>
                  <tp:taxon-name-part taxon-name-part-type="species" reg="marginata">marginata</tp:taxon-name-part>
                </tp:taxon-name><comment>Poir., Encycl. 7: 725. 1806. <tp:taxon-name><tp:taxon-name-part taxon-name-part-type="genus" reg="Acalypha">Acalypha</tp:taxon-name-part><tp:taxon-name-part taxon-name-part-type="species" reg="integrifolia">integrifolia</tp:taxon-name-part><tp:taxon-name-part taxon-name-part-type="infraspecific-rank">subsp.</tp:taxon-name-part><tp:taxon-name-part taxon-name-part-type="subspecies" reg="marginata">marginata</tp:taxon-name-part></tp:taxon-name> (Poir.) Coode, Kew Bull. 34: 42. 1979.</comment></tp:nomenclature-citation></tp:nomenclature-citation-list></tp:nomenclature><tp:treatment-sec sec-type="material" id="SECID0EOYDK"><title>Type.</title><p>Mauritius: “Les Indes Orientales”, s.d. (holotype P-LAM [P00382145]!).</p><p><tp:taxon-name><tp:taxon-name-part taxon-name-part-type="genus" reg="Acalypha">Acalypha</tp:taxon-name-part><tp:taxon-name-part taxon-name-part-type="species" reg="integrifolia">integrifolia</tp:taxon-name-part><tp:taxon-name-part taxon-name-part-type="infraspecific-rank">subsp.</tp:taxon-name-part><tp:taxon-name-part taxon-name-part-type="subspecies" reg="panduriformis">panduriformis</tp:taxon-name-part></tp:taxon-name> Coode, Kew Bull. 34: 42. 1979. Type: Réunion: Cliff between St Philippe and St Joseph near Basse vallée, ca. 100 m, 26 Feb 1975. <italic>M. J. E. Coode &amp; T. H. Cadet 4968</italic> (holotype K [K000431108]!; isotype K [K000431107]!, <bold>syn. nov.</bold>).</p><p><tp:taxon-name><tp:taxon-name-part taxon-name-part-type="genus" reg="Acalypha">Acalypha</tp:taxon-name-part><tp:taxon-name-part taxon-name-part-type="species" reg="integrifolia">integrifolia</tp:taxon-name-part><tp:taxon-name-part taxon-name-part-type="infraspecific-rank">subsp.</tp:taxon-name-part><tp:taxon-name-part taxon-name-part-type="subspecies" reg="marginata">marginata</tp:taxon-name-part><tp:taxon-name-part taxon-name-part-type="infraspecific-rank">var.</tp:taxon-name-part><tp:taxon-name-part taxon-name-part-type="variety" reg="saltuum">saltuum</tp:taxon-name-part></tp:taxon-name> Coode, Kew Bull. 34: 43. 1979. Type: Mauritius: Macabé, 650 m, 15 Feb 1975, <italic>M. J. E. Coode et al. 4874</italic> (holotype: K [K000431106]!; isotypes P [P04779351]!, MAU [n.v.], <bold>syn. nov.</bold>).</p><p><tp:taxon-name><tp:taxon-name-part taxon-name-part-type="genus" reg="Acalypha">Acalypha</tp:taxon-name-part><tp:taxon-name-part taxon-name-part-type="species" reg="integrifolia">integrifolia</tp:taxon-name-part><tp:taxon-name-part taxon-name-part-type="infraspecific-rank">subsp.</tp:taxon-name-part><tp:taxon-name-part taxon-name-part-type="subspecies" reg="marginata">marginata</tp:taxon-name-part><tp:taxon-name-part taxon-name-part-type="infraspecific-rank">var.</tp:taxon-name-part><tp:taxon-name-part taxon-name-part-type="variety" reg="crateriana">crateriana</tp:taxon-name-part></tp:taxon-name> Coode, Kew Bull. 34: 44. 1979. Type: Mauritius: Tamarin Falls, 2 Mar1975, <italic>D. Lorence 1138</italic> (holotype: K [K000431104]!; isotype K [K000431105]!, MAU [n.v.], <bold>syn. nov.</bold>).</p></tp:treatment-sec><tp:treatment-sec sec-type="distribution" id="SECID0EG2DK"><title>Distribution.</title><p>Mascarene Islands (Mauritius, Réunion).</p></tp:treatment-sec><tp:treatment-sec sec-type="References" id="SECID0EL2DK"><title>References.</title><p><xref ref-type="bibr" rid="B12">Bojer (1837</xref>: 286); <xref ref-type="bibr" rid="B1">Baillon (1858</xref>: 443); <xref ref-type="bibr" rid="B2">Baillon (1861</xref>: 267); <xref ref-type="bibr" rid="B9">Baker (1877</xref>: 315);               <xref ref-type="bibr" rid="B18">de Cordemoy (1895</xref>: 343); <xref ref-type="bibr" rid="B40">Palacký (1907</xref>: 25); <xref ref-type="bibr" rid="B43">Pax and Hoffmann (1924</xref>: 106); <xref ref-type="bibr" rid="B17">Coode (1982</xref>: 73) <tp:taxon-name><tp:taxon-name-part taxon-name-part-type="genus" reg="Acalypha">A.</tp:taxon-name-part><tp:taxon-name-part taxon-name-part-type="species" reg="integrifolia">integrifolia</tp:taxon-name-part><tp:taxon-name-part taxon-name-part-type="infraspecific-rank">subsp.</tp:taxon-name-part><tp:taxon-name-part taxon-name-part-type="subspecies" reg="panduriformis">panduriformis</tp:taxon-name-part></tp:taxon-name>, <tp:taxon-name><tp:taxon-name-part taxon-name-part-type="genus" reg="Acalypha">A.</tp:taxon-name-part><tp:taxon-name-part taxon-name-part-type="species" reg="integrifolia">integrifolia</tp:taxon-name-part><tp:taxon-name-part taxon-name-part-type="infraspecific-rank">subsp.</tp:taxon-name-part><tp:taxon-name-part taxon-name-part-type="subspecies" reg="marginata">marginata</tp:taxon-name-part></tp:taxon-name>; <xref ref-type="bibr" rid="B17">Coode (1982</xref>: 74) <tp:taxon-name><tp:taxon-name-part taxon-name-part-type="genus" reg="Acalypha">A.</tp:taxon-name-part><tp:taxon-name-part taxon-name-part-type="species" reg="integrifolia">integrifolia</tp:taxon-name-part><tp:taxon-name-part taxon-name-part-type="infraspecific-rank">var.</tp:taxon-name-part><tp:taxon-name-part taxon-name-part-type="variety" reg="saltuum">saltuum</tp:taxon-name-part></tp:taxon-name>, <tp:taxon-name><tp:taxon-name-part taxon-name-part-type="genus" reg="Acalypha">A.</tp:taxon-name-part><tp:taxon-name-part taxon-name-part-type="species" reg="integrifolia">integrifolia</tp:taxon-name-part><tp:taxon-name-part taxon-name-part-type="infraspecific-rank">var.</tp:taxon-name-part><tp:taxon-name-part taxon-name-part-type="variety" reg="crateriana">crateriana</tp:taxon-name-part></tp:taxon-name>; <xref ref-type="bibr" rid="B22">Govaerts et al. (2000</xref>: 69) <tp:taxon-name><tp:taxon-name-part taxon-name-part-type="genus" reg="Acalypha">A.</tp:taxon-name-part><tp:taxon-name-part taxon-name-part-type="species" reg="integrifolia">integrifolia</tp:taxon-name-part><tp:taxon-name-part taxon-name-part-type="infraspecific-rank">subsp.</tp:taxon-name-part><tp:taxon-name-part taxon-name-part-type="subspecies" reg="marginata">marginata</tp:taxon-name-part></tp:taxon-name>; <xref ref-type="bibr" rid="B51">Seebaluck et al. (2015</xref>: 152).</p></tp:treatment-sec><tp:treatment-sec sec-type="notes" id="SECID0ES6DK"><title>Notes.</title><p><italic><tp:taxon-name><tp:taxon-name-part taxon-name-part-type="genus" reg="Acalypha">Acalypha</tp:taxon-name-part><tp:taxon-name-part taxon-name-part-type="species" reg="marginata">marginata</tp:taxon-name-part></tp:taxon-name></italic> was treated by <xref ref-type="bibr" rid="B16">Coode (1979)</xref> as <tp:taxon-name><tp:taxon-name-part taxon-name-part-type="genus" reg="Acalypha">A.</tp:taxon-name-part><tp:taxon-name-part taxon-name-part-type="species" reg="integrifolia">integrifolia</tp:taxon-name-part><tp:taxon-name-part taxon-name-part-type="infraspecific-rank">subsp.</tp:taxon-name-part><tp:taxon-name-part taxon-name-part-type="subspecies" reg="marginata">marginata</tp:taxon-name-part></tp:taxon-name>. We consider <italic><tp:taxon-name><tp:taxon-name-part taxon-name-part-type="genus" reg="Acalypha">A.</tp:taxon-name-part><tp:taxon-name-part taxon-name-part-type="species" reg="marginata">marginata</tp:taxon-name-part></tp:taxon-name></italic> to be a distinct species, differentiated mainly by its variegated leaf blades and vestigial female bracts that are not accrescent in fruit vs. non variegated leaf blades and conspicuous female bracts that are accrescent in fruit in <italic><tp:taxon-name><tp:taxon-name-part taxon-name-part-type="genus" reg="Acalypha">A.</tp:taxon-name-part><tp:taxon-name-part taxon-name-part-type="species" reg="integrifolia">integrifolia</tp:taxon-name-part></tp:taxon-name></italic>. We include as synonyms <tp:taxon-name><tp:taxon-name-part taxon-name-part-type="genus" reg="Acalypha">A.</tp:taxon-name-part><tp:taxon-name-part taxon-name-part-type="species" reg="integrifolia">integrifolia</tp:taxon-name-part><tp:taxon-name-part taxon-name-part-type="infraspecific-rank">subsp.</tp:taxon-name-part><tp:taxon-name-part taxon-name-part-type="subspecies" reg="panduriformis">panduriformis</tp:taxon-name-part></tp:taxon-name>, <tp:taxon-name><tp:taxon-name-part taxon-name-part-type="genus" reg="Acalypha">A.</tp:taxon-name-part><tp:taxon-name-part taxon-name-part-type="species" reg="integrifolia">integrifolia</tp:taxon-name-part><tp:taxon-name-part taxon-name-part-type="infraspecific-rank">var.</tp:taxon-name-part><tp:taxon-name-part taxon-name-part-type="variety" reg="crateriana">crateriana</tp:taxon-name-part></tp:taxon-name> and <tp:taxon-name><tp:taxon-name-part taxon-name-part-type="genus" reg="Acalypha">A.</tp:taxon-name-part><tp:taxon-name-part taxon-name-part-type="species" reg="integrifolia">integrifolia</tp:taxon-name-part><tp:taxon-name-part taxon-name-part-type="infraspecific-rank">var.</tp:taxon-name-part><tp:taxon-name-part taxon-name-part-type="variety" reg="saltuum">saltuum</tp:taxon-name-part></tp:taxon-name> because they have the same characters as <italic><tp:taxon-name><tp:taxon-name-part taxon-name-part-type="genus" reg="Acalypha">A.</tp:taxon-name-part><tp:taxon-name-part taxon-name-part-type="species" reg="marginata">marginata</tp:taxon-name-part></tp:taxon-name></italic>.</p></tp:treatment-sec><ref-list><ref id="B12"><mixed-citation xmlns:xlink="http://www.w3.org/1999/xlink" xlink:type="simple"><person-group><name name-style="western"><surname>Bojer</surname><given-names>W</given-names></name></person-group> (<year>1837</year>) Hortus Mauritianus. Aimé Mararot &amp; Co., Mauritius, 1–456.</mixed-citation></ref><ref id="B1"><mixed-citation xmlns:xlink="http://www.w3.org/1999/xlink" xlink:type="simple"><person-group><name name-style="western"><surname>Baillon</surname><given-names>HE</given-names></name></person-group> (<year>1858</year>) Etude générale du groupe des Euphorbiacées. Librarie de Victor Masson, Paris, 1−700. https:// <ext-link xlink:type="simple" ext-link-type="doi" xlink:href="10.5962/bhl.title.50439">doi.org/10.5962/bhl.title.50439</ext-link></mixed-citation></ref><ref id="B2"><mixed-citation xmlns:xlink="http://www.w3.org/1999/xlink" xlink:type="simple"><person-group><name name-style="western"><surname>Baillon</surname><given-names>HE</given-names></name></person-group> (<year>1861</year>) <article-title>Euphorbiacées Africaines. Deixiéme partie, Afrique Orientale (Bourbon, Maurice, Madagascar, Zanguebar, etc.).</article-title><source>Adansonia</source><volume>1</volume>: <fpage>251</fpage>–<lpage>286</lpage>.</mixed-citation></ref><ref id="B9"><mixed-citation xmlns:xlink="http://www.w3.org/1999/xlink" xlink:type="simple"><person-group><name name-style="western"><surname>Baker</surname><given-names>JG</given-names></name></person-group> (<year>1877</year>) Flora of Mauritius and the Seychelles: a description of the flowering plants and ferns of those islands. L Reeve, London, 1−557.</mixed-citation></ref><ref id="B18"><mixed-citation xmlns:xlink="http://www.w3.org/1999/xlink" xlink:type="simple"><person-group><name name-style="western"><surname>de Cordemoy</surname><given-names>EJ</given-names></name></person-group> (<year>1895</year>) Flore de l’île de la Réunion (phanérogames, cryptogames, vasculaires, muscinées) avec l’indication des propriétés économiques &amp; industrielles des plantes. Jacques Lechevalier, Librairie Médicale &amp; Scientifique, Paris, 1−574.</mixed-citation></ref><ref id="B40"><mixed-citation xmlns:xlink="http://www.w3.org/1999/xlink" xlink:type="simple"><person-group><name name-style="western"><surname>Palacký</surname><given-names>J</given-names></name></person-group> (<year>1907</year>) Catalogus plantarum Madagascariensium II. Pragae, 1−89.</mixed-citation></ref><ref id="B43"><mixed-citation xmlns:xlink="http://www.w3.org/1999/xlink" xlink:type="simple"><person-group><name name-style="western"><surname>Pax</surname><given-names>FA</given-names></name><name name-style="western"><surname>Hoffmann</surname><given-names>K</given-names></name></person-group> (<year>1924</year>) <italic><tp:taxon-name><tp:taxon-name-part taxon-name-part-type="genus">Acalypha</tp:taxon-name-part></tp:taxon-name></italic>. In: Engler A (Ed.) Das Pflanzenreich. IV, 147-16 (heft 85), 1−231.</mixed-citation></ref><ref id="B17"><mixed-citation xmlns:xlink="http://www.w3.org/1999/xlink" xlink:type="simple"><person-group><name name-style="western"><surname>Coode</surname><given-names>MJE</given-names></name></person-group> (<year>1982</year>) <article-title><italic><tp:taxon-name><tp:taxon-name-part taxon-name-part-type="genus">Acalypha</tp:taxon-name-part></tp:taxon-name></italic> L.</article-title> In: <person-group><name name-style="western"><surname>Bosser</surname><given-names>J</given-names></name><name name-style="western"><surname>Cadet</surname><given-names>T</given-names></name><name name-style="western"><surname>Guého</surname><given-names>J</given-names></name><name name-style="western"><surname>Marais</surname><given-names>W</given-names></name></person-group> (<role>Eds</role>) <issue-title>Flore des Mascareignes: La Réunion, Maurice, Rodrigues.</issue-title><source>153. Lauracées à 160. Euphorbiacées. The Sugar Industry Research Institute, Mauritius, L’Office de la Recherche Scientifique et Technique Outre-Mer, Paris, and The Royal Botanic Gardens, Kew</source>, <fpage>68</fpage>–<lpage>79</lpage>.</mixed-citation></ref><ref id="B22"><mixed-citation xmlns:xlink="http://www.w3.org/1999/xlink" xlink:type="simple"><person-group><name name-style="western"><surname>Govaerts</surname><given-names>R</given-names></name><name name-style="western"><surname>Frodin</surname><given-names>DG</given-names></name><name name-style="western"><surname>Radcliffe-Smith</surname><given-names>A</given-names></name></person-group> (<year>2000</year>) World Checklist and Bibliography of <tp:taxon-name><tp:taxon-name-part taxon-name-part-type="family">Euphorbiaceae</tp:taxon-name-part></tp:taxon-name> (and <tp:taxon-name><tp:taxon-name-part taxon-name-part-type="family">Pandaceae</tp:taxon-name-part></tp:taxon-name>). Royal Botanic Gardens, Kew, 1−1621.</mixed-citation></ref><ref id="B51"><mixed-citation xmlns:xlink="http://www.w3.org/1999/xlink" xlink:type="simple"><person-group><name name-style="western"><surname>Seebaluck</surname><given-names>R</given-names></name><name name-style="western"><surname>Gurib-Fakim</surname><given-names>A</given-names></name><name name-style="western"><surname>Mahomoodally</surname><given-names>F</given-names></name></person-group> (<year>2015</year>) <article-title>Medicinal plants from the genus <italic><tp:taxon-name><tp:taxon-name-part taxon-name-part-type="genus">Acalypha</tp:taxon-name-part></tp:taxon-name></italic> (<tp:taxon-name><tp:taxon-name-part taxon-name-part-type="family">Euphorbiaceae</tp:taxon-name-part></tp:taxon-name>)–A review of their ethnopharmacology and phytochemistry.</article-title><source>Journal of Ethnopharmacology</source><volume>159</volume>: <fpage>137</fpage>–<lpage>157</lpage>. <ext-link xlink:type="simple" ext-link-type="doi" xlink:href="10.1016/j.jep.2014.10.040">https://doi.org/10.1016/j.jep.2014.10.040</ext-link></mixed-citation></ref><ref id="B16"><mixed-citation xmlns:xlink="http://www.w3.org/1999/xlink" xlink:type="simple"><person-group><name name-style="western"><surname>Coode</surname><given-names>MJE</given-names></name></person-group> (<year>1979</year>) <article-title>Notes on <tp:taxon-name><tp:taxon-name-part taxon-name-part-type="family">Euphorbiaceae</tp:taxon-name-part></tp:taxon-name> in the Mascarene Islands: II.</article-title><source>Kew Bulletin</source><volume>34</volume>(<issue>1</issue>): <fpage>39</fpage>–<lpage>48</lpage>. <ext-link xlink:type="simple" ext-link-type="doi" xlink:href="10.2307/4117969">https://doi.org/10.2307/4117969</ext-link></mixed-citation></ref></ref-list></tp:taxon-treatment>
