# Supplementary material for: Nomenclatural review of Acalypha (Euphorbiaceae) of the Western Indian Ocean Region (Madagascar, the Comoros Archipelago, the Mascarene Islands and the Seychelles Archipelago)
Source: PhytoKeys. 2018 Sep 10;(108):85–116. doi: 10.3897/phytokeys.108.27284 (PMC6160829; doi:10.3897/phytokeys.108.27284)
Supplement: XML Treatment for Acalypha medibracteata [file phytokeys.108.27284-treatment24.xml]

<!DOCTYPE tp:taxon-treatment
  PUBLIC "-//TaxonX//DTD Taxonomic Treatment Publishing DTD v0 20100105//EN" "tax-treatment-NSO.dtd">
<tp:taxon-treatment xmlns:tp="http://www.plazi.org/taxpub"><tp:treatment-meta><kwd-group><label>Taxon classification</label><kwd><named-content xmlns:xlink="http://www.w3.org/1999/xlink" content-type="kingdom">Plantae</named-content></kwd><kwd><named-content xmlns:xlink="http://www.w3.org/1999/xlink" content-type="order">Malpighiales</named-content></kwd><kwd><named-content xmlns:xlink="http://www.w3.org/1999/xlink" content-type="family">Euphorbiaceae</named-content></kwd></kwd-group><mixed-citation publication-type="journal"><person-group><name><surname>Muñoz</surname><given-names>Iris Montero</given-names></name><name><surname>Cardiel</surname><given-names>José María</given-names></name><name><surname>Levin</surname><given-names>Geoffrey A.</given-names></name></person-group><article-title>Nomenclatural review of <italic><tp:taxon-name><tp:taxon-name-part taxon-name-part-type="genus" reg="Acalypha">Acalypha</tp:taxon-name-part></tp:taxon-name></italic> (<tp:taxon-name><tp:taxon-name-part taxon-name-part-type="family">Euphorbiaceae</tp:taxon-name-part></tp:taxon-name>) of the Western Indian Ocean Region (Madagascar, the Comoros Archipelago, the Mascarene Islands and the Seychelles Archipelago)</article-title><source>PhytoKeys</source><day>10</day><month>9</month><year>2018</year><volume>2018</volume><issue>108</issue><fpage>85</fpage><lpage>116</lpage><pub-id pub-id-type="doi">10.3897/phytokeys.108.27284</pub-id></mixed-citation></tp:treatment-meta><tp:nomenclature><label>24.</label><tp:taxon-name>
              <tp:taxon-name-part taxon-name-part-type="genus" reg="Acalypha">Acalypha</tp:taxon-name-part>
              <tp:taxon-name-part taxon-name-part-type="species" reg="medibracteata">medibracteata</tp:taxon-name-part>
            </tp:taxon-name><tp:taxon-authority>Radcl.–Sm. &amp; Govaerts, Kew Bull. 52(2): 477. 1997.</tp:taxon-authority><tp:nomenclature-citation-list><tp:nomenclature-citation><tp:taxon-name>
                  <tp:taxon-name-part taxon-name-part-type="genus" reg="Acalypha">Acalypha</tp:taxon-name-part>
                  <tp:taxon-name-part taxon-name-part-type="species" reg="gagnepainii">gagnepainii</tp:taxon-name-part>
                </tp:taxon-name><comment>Leandri Notul. Syst. (Paris) 10: 274. 1942 <italic>nom. illeg.</italic> non <tp:taxon-name><tp:taxon-name-part taxon-name-part-type="genus" reg="Acalypha">A.</tp:taxon-name-part><tp:taxon-name-part taxon-name-part-type="species" reg="gagnepainii">gagnepainii</tp:taxon-name-part></tp:taxon-name> Merr. (1938).</comment></tp:nomenclature-citation></tp:nomenclature-citation-list></tp:nomenclature><tp:treatment-sec sec-type="material" id="SECID0EKFEK"><title>Type.</title><p>Madagascar. Prov. Toliara: Massif du Vohitsiombe (Fort-Dauphin), 31 Jul 1926, <italic>R. Decary 4664</italic> (lectotype, designated here: P [P00508417]!; isolectotype: S [S07-14667]!).</p></tp:treatment-sec><tp:treatment-sec sec-type="Syntypes" id="SECID0ESFEK"><title>Syntypes.</title><p>Madagascar. Prov. Toliara: Vallée du Mandrare, s.d., <italic>R. Decary 2620</italic> P [P00508418]!; Madagascar. Prov. Toliara: Vallée de l’Ikonda, au N. d’Ambovombe, <italic>R. Decary 8913</italic>, P [P00887487]!; Madagascar. Prov. Toliara: Imangory, s.d., <italic>R. Decary 8948</italic> P [P00508416]!; Madagascar. Prov. Toliara: Beteny, (limite Nord-Est de l’Androy), 22 Nov 1931, <italic>R. Decary 9355</italic> P [P00508415]!, G [G00034242]!, GB [GB0047682]!.</p><p><tp:taxon-name><tp:taxon-name-part taxon-name-part-type="genus" reg="Acalypha">Acalypha</tp:taxon-name-part><tp:taxon-name-part taxon-name-part-type="species" reg="medibracteata">medibracteata</tp:taxon-name-part><tp:taxon-name-part taxon-name-part-type="infraspecific-rank">var.</tp:taxon-name-part><tp:taxon-name-part taxon-name-part-type="variety" reg="calcicola">calcicola</tp:taxon-name-part></tp:taxon-name> (Leandri) Radcl.–Sm. &amp; Govaerts, Kew Bull. 52(2): 477. 1997. <tp:taxon-name><tp:taxon-name-part taxon-name-part-type="genus" reg="Acalypha">Acalypha</tp:taxon-name-part><tp:taxon-name-part taxon-name-part-type="species" reg="gagnepainii">gagnepainii</tp:taxon-name-part><tp:taxon-name-part taxon-name-part-type="infraspecific-rank">var.</tp:taxon-name-part><tp:taxon-name-part taxon-name-part-type="variety" reg="calcicola">calcicola</tp:taxon-name-part></tp:taxon-name> Leandri Notul. Syst. (Paris) 10: 275. 1942. Type: Madagascar. Prov. Toliara: vallée moyenne du Mandrare près d’Anadabolava, Dec 1933, <italic>H. Humbert 12422</italic> (lectotype, designated here: P [P00508409]!; isolectotypes: P [P00508405!, P00508406!, P00508407!, P00508408!], <bold>syn. nov.</bold>).</p><p>Syntypes. Madagascar. Prov. Toliara: Fort-Dauphin, <italic>J. Cloisel 18</italic> P [P00508410]!, P [P00508411]!; Madagascar. Prov. Toliara: Basse vallée du Fiherenana, s.d., <italic>H. Humbert 11573</italic> P [P00508412!, P00508413!].</p><p><italic><tp:taxon-name><tp:taxon-name-part taxon-name-part-type="genus" reg="Acalypha">Acalypha</tp:taxon-name-part><tp:taxon-name-part taxon-name-part-type="species" reg="menabeana">menabeana</tp:taxon-name-part></tp:taxon-name></italic> Leandri Notul. Syst. (Paris) 10: 275. 1942 <italic>nom. nud.</italic> as <italic><tp:taxon-name><tp:taxon-name-part taxon-name-part-type="genus" reg="Acalypha">A.</tp:taxon-name-part><tp:taxon-name-part taxon-name-part-type="species" reg="gagnepainii">gagnepainii</tp:taxon-name-part></tp:taxon-name></italic>.</p><p><italic><tp:taxon-name><tp:taxon-name-part taxon-name-part-type="genus" reg="Acalypha">Acalypha</tp:taxon-name-part><tp:taxon-name-part taxon-name-part-type="species" reg="aspretorum">aspretorum</tp:taxon-name-part></tp:taxon-name></italic> Leandri Notul. Syst. (Paris) 10: 275. 1942 <italic>nom. nud</italic>. as <italic><tp:taxon-name><tp:taxon-name-part taxon-name-part-type="genus" reg="Acalypha">A.</tp:taxon-name-part><tp:taxon-name-part taxon-name-part-type="species" reg="gagnepainii">gagnepainii</tp:taxon-name-part></tp:taxon-name></italic>.</p></tp:treatment-sec><tp:treatment-sec sec-type="distribution" id="SECID0ECJEK"><title>Distribution.</title><p>Madagascar (Antananarivo, Toamasina, Toliara).</p></tp:treatment-sec><tp:treatment-sec sec-type="References" id="SECID0EHJEK"><title>References.</title><p><xref ref-type="bibr" rid="B22">Govaerts et al. (2000</xref>: 75, 100).</p></tp:treatment-sec><ref-list><ref id="B22"><mixed-citation xmlns:xlink="http://www.w3.org/1999/xlink" xlink:type="simple"><person-group><name name-style="western"><surname>Govaerts</surname><given-names>R</given-names></name><name name-style="western"><surname>Frodin</surname><given-names>DG</given-names></name><name name-style="western"><surname>Radcliffe-Smith</surname><given-names>A</given-names></name></person-group> (<year>2000</year>) World Checklist and Bibliography of <tp:taxon-name><tp:taxon-name-part taxon-name-part-type="family">Euphorbiaceae</tp:taxon-name-part></tp:taxon-name> (and <tp:taxon-name><tp:taxon-name-part taxon-name-part-type="family">Pandaceae</tp:taxon-name-part></tp:taxon-name>). Royal Botanic Gardens, Kew, 1−1621.</mixed-citation></ref></ref-list></tp:taxon-treatment>
