# Supplementary material for: Nomenclatural review of Acalypha (Euphorbiaceae) of the Western Indian Ocean Region (Madagascar, the Comoros Archipelago, the Mascarene Islands and the Seychelles Archipelago)
Source: PhytoKeys. 2018 Sep 10;(108):85–116. doi: 10.3897/phytokeys.108.27284 (PMC6160829; doi:10.3897/phytokeys.108.27284)
Supplement: XML Treatment for Acalypha paxii [file phytokeys.108.27284-treatment26.xml]

<!DOCTYPE tp:taxon-treatment
  PUBLIC "-//TaxonX//DTD Taxonomic Treatment Publishing DTD v0 20100105//EN" "tax-treatment-NSO.dtd">
<tp:taxon-treatment xmlns:tp="http://www.plazi.org/taxpub"><tp:treatment-meta><kwd-group><label>Taxon classification</label><kwd><named-content xmlns:xlink="http://www.w3.org/1999/xlink" content-type="kingdom">Plantae</named-content></kwd><kwd><named-content xmlns:xlink="http://www.w3.org/1999/xlink" content-type="order">Malpighiales</named-content></kwd><kwd><named-content xmlns:xlink="http://www.w3.org/1999/xlink" content-type="family">Euphorbiaceae</named-content></kwd></kwd-group><mixed-citation publication-type="journal"><person-group><name><surname>Muñoz</surname><given-names>Iris Montero</given-names></name><name><surname>Cardiel</surname><given-names>José María</given-names></name><name><surname>Levin</surname><given-names>Geoffrey A.</given-names></name></person-group><article-title>Nomenclatural review of <italic><tp:taxon-name><tp:taxon-name-part taxon-name-part-type="genus" reg="Acalypha">Acalypha</tp:taxon-name-part></tp:taxon-name></italic> (<tp:taxon-name><tp:taxon-name-part taxon-name-part-type="family">Euphorbiaceae</tp:taxon-name-part></tp:taxon-name>) of the Western Indian Ocean Region (Madagascar, the Comoros Archipelago, the Mascarene Islands and the Seychelles Archipelago)</article-title><source>PhytoKeys</source><day>10</day><month>9</month><year>2018</year><volume>2018</volume><issue>108</issue><fpage>85</fpage><lpage>116</lpage><pub-id pub-id-type="doi">10.3897/phytokeys.108.27284</pub-id></mixed-citation></tp:treatment-meta><tp:nomenclature><label>26.</label><tp:taxon-name>
              <tp:taxon-name-part taxon-name-part-type="genus" reg="Acalypha">Acalypha</tp:taxon-name-part>
              <tp:taxon-name-part taxon-name-part-type="species" reg="paxii">paxii</tp:taxon-name-part>
            </tp:taxon-name><tp:taxon-authority>Aug.D.C., Bull. Herb. Boissier, sér. 2, 1: 567. 1901.</tp:taxon-authority><tp:nomenclature-citation-list><tp:nomenclature-citation><tp:taxon-name>
                  <tp:taxon-name-part taxon-name-part-type="genus" reg="Acalypha">Acalypha</tp:taxon-name-part>
                  <tp:taxon-name-part taxon-name-part-type="species" reg="urophylla">urophylla</tp:taxon-name-part>
                </tp:taxon-name><comment>Pax, Bot. Jahrb. Syst. 19: 96. 1894. <italic>nom. illeg</italic>. non <tp:taxon-name><tp:taxon-name-part taxon-name-part-type="genus" reg="Acalypha">A.</tp:taxon-name-part><tp:taxon-name-part taxon-name-part-type="species" reg="urophylla">urophylla</tp:taxon-name-part></tp:taxon-name> Boivin ex Baill. (1861). <tp:taxon-name><tp:taxon-name-part taxon-name-part-type="genus" reg="Acalypha">Acalypha</tp:taxon-name-part><tp:taxon-name-part taxon-name-part-type="species" reg="reticulata">reticulata</tp:taxon-name-part><tp:taxon-name-part taxon-name-part-type="infraspecific-rank">var.</tp:taxon-name-part><tp:taxon-name-part taxon-name-part-type="variety" reg="urophylloides">urophylloides</tp:taxon-name-part></tp:taxon-name> Pax &amp; K.Hoffm., Pflanzenr. 147, 16 (Heft 85): 105. 1924. <tp:taxon-name><tp:taxon-name-part taxon-name-part-type="genus" reg="Acalypha">Acalypha</tp:taxon-name-part><tp:taxon-name-part taxon-name-part-type="species" reg="filiformis">filiformis</tp:taxon-name-part><tp:taxon-name-part taxon-name-part-type="infraspecific-rank">var.</tp:taxon-name-part><tp:taxon-name-part taxon-name-part-type="variety" reg="urophylloides">urophylloides</tp:taxon-name-part></tp:taxon-name> (Pax &amp; K.Hoffm.) Govaerts, World Checkl. Bibliogr. <tp:taxon-name><tp:taxon-name-part taxon-name-part-type="family">Euphorbiaceae</tp:taxon-name-part></tp:taxon-name> 63. 2000.</comment></tp:nomenclature-citation></tp:nomenclature-citation-list></tp:nomenclature><tp:treatment-sec sec-type="material" id="SECID0EUQEK"><title>Type.</title><p>Madagascar. Prov. Antsiranana: Nossibé, nordwest, Feb 1880, <italic>J. M. Hildebrandt 3356</italic> (holotype B or WRSL, presumably destroyed; lectotype, designated here: BREM [BREM0001784]!; isolectotypes: JE [JE00004294!, JE00004293!], K [K000186531]!, M [M0110600]!, P [P00536741!, P00536742!, P00536743!]).</p><p><italic><tp:taxon-name><tp:taxon-name-part taxon-name-part-type="genus" reg="Acalypha">Acalypha</tp:taxon-name-part><tp:taxon-name-part taxon-name-part-type="species" reg="pervilleana">pervilleana</tp:taxon-name-part></tp:taxon-name></italic> Baill., Adansonia 1: 273. 1861. <tp:taxon-name><tp:taxon-name-part taxon-name-part-type="genus" reg="Acalypha">Acalypha</tp:taxon-name-part><tp:taxon-name-part taxon-name-part-type="species" reg="reticulata">reticulata</tp:taxon-name-part><tp:taxon-name-part taxon-name-part-type="infraspecific-rank">var.</tp:taxon-name-part><tp:taxon-name-part taxon-name-part-type="variety" reg="pervilleana">pervilleana</tp:taxon-name-part></tp:taxon-name> (Baill.) Müll.Arg., Linnaea 34: 32. 1865. <tp:taxon-name><tp:taxon-name-part taxon-name-part-type="genus" reg="Acalypha">Acalypha</tp:taxon-name-part><tp:taxon-name-part taxon-name-part-type="species" reg="filiformis">filiformis</tp:taxon-name-part><tp:taxon-name-part taxon-name-part-type="infraspecific-rank">var.</tp:taxon-name-part><tp:taxon-name-part taxon-name-part-type="variety" reg="pervilleana">pervilleana</tp:taxon-name-part></tp:taxon-name> (Baill.) Govaerts, World Checkl. Bibliogr. <tp:taxon-name><tp:taxon-name-part taxon-name-part-type="family">Euphorbiaceae</tp:taxon-name-part></tp:taxon-name> 62. 2000. Type. Madagascar. Prov. Antsiranana: Nossibé, 1840, <italic>M. Richard 384</italic> (lectotype, designated here: P [P00536745]!; isolectotype: P [P05604474]!, <bold>syn. nov.</bold>).</p><p>Syntypes. Madagascar, Prov. Antsiranana: Nossibé, <italic>M. Pervillé 368</italic> P [P00536746!, P00536747!].</p><p><italic><tp:taxon-name><tp:taxon-name-part taxon-name-part-type="genus" reg="Acalypha">Acalypha</tp:taxon-name-part><tp:taxon-name-part taxon-name-part-type="species" reg="humblotiana">humblotiana</tp:taxon-name-part></tp:taxon-name></italic> Baill., Hist. Pl. Madag., Atlas (1891) t. 1891. <tp:taxon-name><tp:taxon-name-part taxon-name-part-type="genus" reg="Acalypha">Acalypha</tp:taxon-name-part><tp:taxon-name-part taxon-name-part-type="species" reg="reticulata">reticulata</tp:taxon-name-part><tp:taxon-name-part taxon-name-part-type="infraspecific-rank">var.</tp:taxon-name-part><tp:taxon-name-part taxon-name-part-type="variety" reg="urophylla">urophylla</tp:taxon-name-part><tp:taxon-name-part taxon-name-part-type="infraspecific-rank">f.</tp:taxon-name-part><tp:taxon-name-part taxon-name-part-type="form" reg="humblotiana">humblotiana</tp:taxon-name-part></tp:taxon-name> (Baill.) Leandri, Notul. Syst. (Paris) 10: 262. 1942. Type: Comoros: Grande comore, 14 Nov 1885, <italic>L. Humblot 1461</italic> (lectotype, designated here: P [P00196295]!; isolectotypes: P [P02712292!, P00196296!], <bold>syn. nov</bold>.).</p><p><italic><tp:taxon-name><tp:taxon-name-part taxon-name-part-type="genus" reg="Acalypha">Acalypha</tp:taxon-name-part><tp:taxon-name-part taxon-name-part-type="species" reg="meiodonta">meiodonta</tp:taxon-name-part></tp:taxon-name></italic> Baill., Bull. Mens. Soc. Linn. Paris 2: 1197. 1895. <tp:taxon-name><tp:taxon-name-part taxon-name-part-type="genus" reg="Acalypha">Acalypha</tp:taxon-name-part><tp:taxon-name-part taxon-name-part-type="species" reg="reticulata">reticulata</tp:taxon-name-part><tp:taxon-name-part taxon-name-part-type="infraspecific-rank">var.</tp:taxon-name-part><tp:taxon-name-part taxon-name-part-type="variety" reg="meiodonta">meiodonta</tp:taxon-name-part></tp:taxon-name> (Baill.) Leandri. Notul. Syst. (Paris) 10: 267. 1942. Type: Madagascar: Centr. Madag., Dec. 1883, <italic>R. Baron 2826</italic> (lectotype, designated here: P [P05604378]!; isolectotype: K [K000186508]!, <bold>syn. nov.</bold>).</p><p>Syntype: Madagascar: “Centr. Madag.”, s.d., <italic>R. Baron 6581</italic> K [n.v.].</p><p><tp:taxon-name><tp:taxon-name-part taxon-name-part-type="genus" reg="Acalypha">Acalypha</tp:taxon-name-part><tp:taxon-name-part taxon-name-part-type="species" reg="reticulata">reticulata</tp:taxon-name-part><tp:taxon-name-part taxon-name-part-type="infraspecific-rank">var.</tp:taxon-name-part><tp:taxon-name-part taxon-name-part-type="variety" reg="meiodonta">meiodonta</tp:taxon-name-part><tp:taxon-name-part taxon-name-part-type="infraspecific-rank">f.</tp:taxon-name-part><tp:taxon-name-part taxon-name-part-type="form" reg="andronea">andronea</tp:taxon-name-part></tp:taxon-name> Leandri, Notul. Syst. (Paris) 10: 268. 1942. Type: Madagascar, Prov. Mahajanga, Bemarivo (Boïna), Dec 1906, <italic>H. Perrier de la Bâthie 9561</italic> (lectotype, designated here: P [P00513143]!; isolectotype: P [P00513144]!, <bold>syn. nov.</bold>).</p><p>Former syntypes: Madagascar, Prov. Mahajanga, bord du massif du Manongarivo, versant du Sambirano, 1909, <italic>H. Perrier de la Bâthie 9934</italic> P [P00513149]!; Massif du Manongarivo, versant du Sambirano, Sep 1909, <italic>H. Perrier de la Bâthie 9939</italic> P [P00513150]!; haut Bemarivo (Andranofosy), Boïna, Jan 1907, <italic>H. Perrier de la Bâthie 9635</italic> P [P00513145]!; Massif du Manongarivo, Sambirano, Apr 1909, <italic>H. Perrier de la Bâthie 9928</italic> P [P00513142]!; Manongarivo (Ambongo), Oct 1904, <italic>H. Perrier de la Bâthie 1677</italic>, P [P00513146!, P00513147!].</p></tp:treatment-sec><tp:treatment-sec sec-type="distribution" id="SECID0ERWEK"><title>Distribution.</title><p>Madagascar (Antsiranana, Mahajanga, Toamasina). Comoros Archipelago (Grande Comore, Anjouan, Mohéli and Mayotte).</p></tp:treatment-sec><tp:treatment-sec sec-type="References" id="SECID0EWWEK"><title>References.</title><p><xref ref-type="bibr" rid="B37">Müller Argoviensis (1866</xref>: 852) as <tp:taxon-name><tp:taxon-name-part taxon-name-part-type="genus" reg="Acalypha">A.</tp:taxon-name-part><tp:taxon-name-part taxon-name-part-type="species" reg="reticulata">reticulata</tp:taxon-name-part><tp:taxon-name-part taxon-name-part-type="infraspecific-rank">var.</tp:taxon-name-part><tp:taxon-name-part taxon-name-part-type="variety" reg="pervilleana">pervilleana</tp:taxon-name-part></tp:taxon-name>; <xref ref-type="bibr" rid="B38">Müller Argoviensis (1882</xref>: 26) as <tp:taxon-name><tp:taxon-name-part taxon-name-part-type="genus" reg="Acalypha">A.</tp:taxon-name-part><tp:taxon-name-part taxon-name-part-type="species" reg="reticulata">reticulata</tp:taxon-name-part><tp:taxon-name-part taxon-name-part-type="infraspecific-rank">var.</tp:taxon-name-part><tp:taxon-name-part taxon-name-part-type="variety" reg="urophylla">urophylla</tp:taxon-name-part></tp:taxon-name>; <xref ref-type="bibr" rid="B37">Müller Argoviensis (1866</xref>: 852) as <tp:taxon-name><tp:taxon-name-part taxon-name-part-type="genus" reg="Acalypha">A.</tp:taxon-name-part><tp:taxon-name-part taxon-name-part-type="species" reg="reticulata">reticulata</tp:taxon-name-part><tp:taxon-name-part taxon-name-part-type="infraspecific-rank">var.</tp:taxon-name-part><tp:taxon-name-part taxon-name-part-type="variety" reg="pervilleana">pervilleana</tp:taxon-name-part></tp:taxon-name>; <xref ref-type="bibr" rid="B4">Baillon (1892</xref>: 1004) as <italic><tp:taxon-name><tp:taxon-name-part taxon-name-part-type="genus" reg="Acalypha">A.</tp:taxon-name-part><tp:taxon-name-part taxon-name-part-type="species" reg="pervilleana">pervilleana</tp:taxon-name-part></tp:taxon-name></italic>; <xref ref-type="bibr" rid="B6">Baillon (1895b</xref>: 1197) as <italic><tp:taxon-name><tp:taxon-name-part taxon-name-part-type="genus" reg="Acalypha">A.</tp:taxon-name-part><tp:taxon-name-part taxon-name-part-type="species" reg="humblotiana">humblotiana</tp:taxon-name-part></tp:taxon-name></italic>; <xref ref-type="bibr" rid="B40">Palacký (1907</xref>: 25, 26); <xref ref-type="bibr" rid="B43">Pax and Hoffmann (1924</xref>: 105, 112) as <tp:taxon-name><tp:taxon-name-part taxon-name-part-type="genus" reg="Acalypha">Acalypha</tp:taxon-name-part><tp:taxon-name-part taxon-name-part-type="species" reg="reticulata">reticulata</tp:taxon-name-part><tp:taxon-name-part taxon-name-part-type="infraspecific-rank">var.</tp:taxon-name-part><tp:taxon-name-part taxon-name-part-type="variety" reg="urophylloides">urophylloides</tp:taxon-name-part></tp:taxon-name> and <tp:taxon-name><tp:taxon-name-part taxon-name-part-type="genus" reg="Acalypha">A.</tp:taxon-name-part><tp:taxon-name-part taxon-name-part-type="species" reg="reticulata">reticulata</tp:taxon-name-part><tp:taxon-name-part taxon-name-part-type="infraspecific-rank">var.</tp:taxon-name-part><tp:taxon-name-part taxon-name-part-type="variety" reg="pervilleana">pervilleana</tp:taxon-name-part></tp:taxon-name>; <xref ref-type="bibr" rid="B31">Leandri (1942</xref>: 258, 260) as <tp:taxon-name><tp:taxon-name-part taxon-name-part-type="genus" reg="Acalypha">A.</tp:taxon-name-part><tp:taxon-name-part taxon-name-part-type="species" reg="reticulata">reticulata</tp:taxon-name-part><tp:taxon-name-part taxon-name-part-type="infraspecific-rank">var.</tp:taxon-name-part><tp:taxon-name-part taxon-name-part-type="variety" reg="pervilleana">pervilleana</tp:taxon-name-part></tp:taxon-name>; <xref ref-type="bibr" rid="B22">Govaerts et al. (2000</xref>: 62, 63, 75, 104 105, 107).</p></tp:treatment-sec><tp:treatment-sec sec-type="notes" id="SECID0E32EK"><title>Notes.</title><p><italic><tp:taxon-name><tp:taxon-name-part taxon-name-part-type="genus" reg="Acalypha">Acalypha</tp:taxon-name-part><tp:taxon-name-part taxon-name-part-type="species" reg="paxii">paxii</tp:taxon-name-part></tp:taxon-name></italic> was proposed by August De Candolle as a replacement name for the illegitimate <italic><tp:taxon-name><tp:taxon-name-part taxon-name-part-type="genus" reg="Acalypha">A.</tp:taxon-name-part><tp:taxon-name-part taxon-name-part-type="species" reg="urophylla">urophylla</tp:taxon-name-part></tp:taxon-name></italic> Pax. <xref ref-type="bibr" rid="B31">Leandri (1942)</xref> treated <italic><tp:taxon-name><tp:taxon-name-part taxon-name-part-type="genus" reg="Acalypha">A.</tp:taxon-name-part><tp:taxon-name-part taxon-name-part-type="species" reg="paxii">paxii</tp:taxon-name-part></tp:taxon-name></italic> as a synonym of <tp:taxon-name><tp:taxon-name-part taxon-name-part-type="genus" reg="Acalypha">A.</tp:taxon-name-part><tp:taxon-name-part taxon-name-part-type="species" reg="reticulata">reticulata</tp:taxon-name-part><tp:taxon-name-part taxon-name-part-type="infraspecific-rank">var.</tp:taxon-name-part><tp:taxon-name-part taxon-name-part-type="variety" reg="pervilleana">pervilleana</tp:taxon-name-part></tp:taxon-name>. We consider that <italic><tp:taxon-name><tp:taxon-name-part taxon-name-part-type="genus" reg="Acalypha">A.</tp:taxon-name-part><tp:taxon-name-part taxon-name-part-type="species" reg="paxii">paxii</tp:taxon-name-part></tp:taxon-name></italic> is a well-differentiated species.</p><p><italic><tp:taxon-name><tp:taxon-name-part taxon-name-part-type="genus" reg="Acalypha">Acalypha</tp:taxon-name-part><tp:taxon-name-part taxon-name-part-type="species" reg="paxii">paxii</tp:taxon-name-part></tp:taxon-name>, <tp:taxon-name><tp:taxon-name-part taxon-name-part-type="genus" reg="Acalypha">A.</tp:taxon-name-part><tp:taxon-name-part taxon-name-part-type="species" reg="pervilleana">pervilleana</tp:taxon-name-part></tp:taxon-name></italic> and <italic><tp:taxon-name><tp:taxon-name-part taxon-name-part-type="genus" reg="Acalypha">A.</tp:taxon-name-part><tp:taxon-name-part taxon-name-part-type="species" reg="meiodonta">meiodonta</tp:taxon-name-part></tp:taxon-name></italic> have been considered synonyms of <italic><tp:taxon-name><tp:taxon-name-part taxon-name-part-type="genus" reg="Acalypha">A.</tp:taxon-name-part><tp:taxon-name-part taxon-name-part-type="species" reg="reticulata">reticulata</tp:taxon-name-part></tp:taxon-name></italic>, which we consider to be a synonym of <italic><tp:taxon-name><tp:taxon-name-part taxon-name-part-type="genus" reg="Acalypha">A.</tp:taxon-name-part><tp:taxon-name-part taxon-name-part-type="species" reg="filiformis">filiformis</tp:taxon-name-part></tp:taxon-name></italic>. <italic><tp:taxon-name><tp:taxon-name-part taxon-name-part-type="genus" reg="Acalypha">A.</tp:taxon-name-part><tp:taxon-name-part taxon-name-part-type="species" reg="paxii">paxii</tp:taxon-name-part></tp:taxon-name></italic> can be differentiated from <italic><tp:taxon-name><tp:taxon-name-part taxon-name-part-type="genus" reg="Acalypha">A.</tp:taxon-name-part><tp:taxon-name-part taxon-name-part-type="species" reg="filiformis">filiformis</tp:taxon-name-part></tp:taxon-name></italic> by its sessile, dentate female bracts with a prominent central tooth vs. pedicellate, crenate to subentire female bracts in <italic><tp:taxon-name><tp:taxon-name-part taxon-name-part-type="genus" reg="Acalypha">A.</tp:taxon-name-part><tp:taxon-name-part taxon-name-part-type="species" reg="filiformis">filiformis</tp:taxon-name-part></tp:taxon-name></italic> (see notes in <italic><tp:taxon-name><tp:taxon-name-part taxon-name-part-type="genus" reg="Acalypha">A.</tp:taxon-name-part><tp:taxon-name-part taxon-name-part-type="species" reg="filiformis">filiformis</tp:taxon-name-part></tp:taxon-name></italic>).</p><p><italic><tp:taxon-name><tp:taxon-name-part taxon-name-part-type="genus" reg="Acalypha">Acalypha</tp:taxon-name-part><tp:taxon-name-part taxon-name-part-type="species" reg="paxii">paxii</tp:taxon-name-part></tp:taxon-name></italic> can be distinguished from <italic><tp:taxon-name><tp:taxon-name-part taxon-name-part-type="genus" reg="Acalypha">A.</tp:taxon-name-part><tp:taxon-name-part taxon-name-part-type="species" reg="urophylla">urophylla</tp:taxon-name-part></tp:taxon-name></italic>, which has also been placed within <italic><tp:taxon-name><tp:taxon-name-part taxon-name-part-type="genus" reg="Acalypha">A.</tp:taxon-name-part><tp:taxon-name-part taxon-name-part-type="species" reg="reticulata">reticulata</tp:taxon-name-part></tp:taxon-name></italic>, mainly by its leaves with usually caudate apices, its dentate female bracts with a prominent central tooth and eglandular margins vs. leaves with usually acuminate apices, dentate female bracts without a prominent central tooth and with small sessile glands at the margins. See notes under <italic><tp:taxon-name><tp:taxon-name-part taxon-name-part-type="genus" reg="Acalypha">A.</tp:taxon-name-part><tp:taxon-name-part taxon-name-part-type="species" reg="gracilipes">gracilipes</tp:taxon-name-part></tp:taxon-name></italic> Baill. for the differences between <italic><tp:taxon-name><tp:taxon-name-part taxon-name-part-type="genus" reg="Acalypha">A.</tp:taxon-name-part><tp:taxon-name-part taxon-name-part-type="species" reg="paxii">paxii</tp:taxon-name-part></tp:taxon-name></italic> and that species.</p><p><italic><tp:taxon-name><tp:taxon-name-part taxon-name-part-type="genus" reg="Acalypha">Acalypha</tp:taxon-name-part><tp:taxon-name-part taxon-name-part-type="species" reg="humblotiana">humblotiana</tp:taxon-name-part></tp:taxon-name></italic> was first illustrated, without description, in <xref ref-type="bibr" rid="B3">Baillon`s (1891)</xref><italic>Histoire Naturelle des Plantes</italic>, but this illustration is not consistent with <xref ref-type="bibr" rid="B6">Baillon`s (1895b)</xref> later description nor with the specimen on which the description presumably is based (<italic>L. Humblot 1461</italic>).</p><p>Although <italic>Richard 384</italic> [P00536745]! and <italic>385</italic> [P04779454]! have labels giving the locality as “Bourbon”, now Réunion, these are not Richard’s original labels and the species is otherwise unknown from the Mascarene Islands. We do not have evidence that it occurs there.</p></tp:treatment-sec><ref-list><ref id="B37"><mixed-citation xmlns:xlink="http://www.w3.org/1999/xlink" xlink:type="simple"><person-group><name name-style="western"><surname>Müller-Argoviensis</surname><given-names>J</given-names></name></person-group> (<year>1866</year>) <italic><tp:taxon-name><tp:taxon-name-part taxon-name-part-type="genus">Acalypha</tp:taxon-name-part></tp:taxon-name></italic>. In: De Candolle AP (Ed.) Prodromus Systematis Naturalis Regni Vegetabilis. Vol 15(2). Paris, Treuttel et Würtz, 799−889.</mixed-citation></ref><ref id="B38"><mixed-citation xmlns:xlink="http://www.w3.org/1999/xlink" xlink:type="simple"><person-group><name name-style="western"><surname>Müller-Argoviensis</surname><given-names>J</given-names></name></person-group> (<year>1882</year>) Euphorbiaceen. In: Buchenau, Fr (Ed.) Reliquiae <tp:taxon-name>Rutenbergianae</tp:taxon-name> I (Botanik, Taf. I, II). Abhandlungen herausgegeben vom Naturwissenschaftlichen Verein zu Bremen 7: 24−30.</mixed-citation></ref><ref id="B4"><mixed-citation xmlns:xlink="http://www.w3.org/1999/xlink" xlink:type="simple"><person-group><name name-style="western"><surname>Baillon</surname><given-names>HE</given-names></name></person-group> (<year>1892</year>) <article-title>Liste des plantes de Madagascar (suite de la page 996).</article-title><source>Bulletin Mensuel de la Société Linnéenne de Paris</source><volume>2</volume>(<issue>126</issue>): <fpage>1003</fpage>–<lpage>1005</lpage>.</mixed-citation></ref><ref id="B6"><mixed-citation xmlns:xlink="http://www.w3.org/1999/xlink" xlink:type="simple"><person-group><name name-style="western"><surname>Baillon</surname><given-names>HE</given-names></name></person-group> (<year>1895b</year>) <article-title>Liste des plantes de Madagascar (suite de la page 1181).</article-title><source>Bulletin Mensuel de la Société Linnéenne de Paris</source><volume>2</volume>(<issue>151</issue>): <fpage>1193</fpage>–<lpage>1200</lpage>.</mixed-citation></ref><ref id="B40"><mixed-citation xmlns:xlink="http://www.w3.org/1999/xlink" xlink:type="simple"><person-group><name name-style="western"><surname>Palacký</surname><given-names>J</given-names></name></person-group> (<year>1907</year>) Catalogus plantarum Madagascariensium II. Pragae, 1−89.</mixed-citation></ref><ref id="B43"><mixed-citation xmlns:xlink="http://www.w3.org/1999/xlink" xlink:type="simple"><person-group><name name-style="western"><surname>Pax</surname><given-names>FA</given-names></name><name name-style="western"><surname>Hoffmann</surname><given-names>K</given-names></name></person-group> (<year>1924</year>) <italic><tp:taxon-name><tp:taxon-name-part taxon-name-part-type="genus">Acalypha</tp:taxon-name-part></tp:taxon-name></italic>. In: Engler A (Ed.) Das Pflanzenreich. IV, 147-16 (heft 85), 1−231.</mixed-citation></ref><ref id="B31"><mixed-citation xmlns:xlink="http://www.w3.org/1999/xlink" xlink:type="simple"><person-group><name name-style="western"><surname>Leandri</surname><given-names>J</given-names></name></person-group> (<year>1942</year>) <article-title><italic><tp:taxon-name><tp:taxon-name-part taxon-name-part-type="genus">Acalypha</tp:taxon-name-part></tp:taxon-name></italic>. Contribution a l'etude des Euphorbiacées de Madagascar (VI).</article-title><source>Notululae Systematicae</source><volume>10</volume>: <fpage>252</fpage>–<lpage>290</lpage>.</mixed-citation></ref><ref id="B22"><mixed-citation xmlns:xlink="http://www.w3.org/1999/xlink" xlink:type="simple"><person-group><name name-style="western"><surname>Govaerts</surname><given-names>R</given-names></name><name name-style="western"><surname>Frodin</surname><given-names>DG</given-names></name><name name-style="western"><surname>Radcliffe-Smith</surname><given-names>A</given-names></name></person-group> (<year>2000</year>) World Checklist and Bibliography of <tp:taxon-name><tp:taxon-name-part taxon-name-part-type="family">Euphorbiaceae</tp:taxon-name-part></tp:taxon-name> (and <tp:taxon-name><tp:taxon-name-part taxon-name-part-type="family">Pandaceae</tp:taxon-name-part></tp:taxon-name>). Royal Botanic Gardens, Kew, 1−1621.</mixed-citation></ref><ref id="B3"><mixed-citation xmlns:xlink="http://www.w3.org/1999/xlink" xlink:type="simple"><person-group><name name-style="western"><surname>Baillon</surname><given-names>HE</given-names></name></person-group> (<year>1891</year>) Histoire Naturelle des Plantes Vol. 34, Tome 4 (Atlas 2), 3ª partie, 27 fascicule. In: Grandidier A. (ed.) Histoire Physique, Naturelle et Politique de Madagascar. M. le Grade des Sceaux, à l’Imprimerie Nationale, Paris, 161–204.</mixed-citation></ref></ref-list></tp:taxon-treatment>
