# Supplementary material for: Nomenclatural review of Acalypha (Euphorbiaceae) of the Western Indian Ocean Region (Madagascar, the Comoros Archipelago, the Mascarene Islands and the Seychelles Archipelago)
Source: PhytoKeys. 2018 Sep 10;(108):85–116. doi: 10.3897/phytokeys.108.27284 (PMC6160829; doi:10.3897/phytokeys.108.27284)
Supplement: XML Treatment for Acalypha poiretii [file phytokeys.108.27284-treatment28.xml]

<!DOCTYPE tp:taxon-treatment
  PUBLIC "-//TaxonX//DTD Taxonomic Treatment Publishing DTD v0 20100105//EN" "tax-treatment-NSO.dtd">
<tp:taxon-treatment xmlns:tp="http://www.plazi.org/taxpub"><tp:treatment-meta><kwd-group><label>Taxon classification</label><kwd><named-content xmlns:xlink="http://www.w3.org/1999/xlink" content-type="kingdom">Plantae</named-content></kwd><kwd><named-content xmlns:xlink="http://www.w3.org/1999/xlink" content-type="order">Malpighiales</named-content></kwd><kwd><named-content xmlns:xlink="http://www.w3.org/1999/xlink" content-type="family">Euphorbiaceae</named-content></kwd></kwd-group><mixed-citation publication-type="journal"><person-group><name><surname>Muñoz</surname><given-names>Iris Montero</given-names></name><name><surname>Cardiel</surname><given-names>José María</given-names></name><name><surname>Levin</surname><given-names>Geoffrey A.</given-names></name></person-group><article-title>Nomenclatural review of <italic><tp:taxon-name><tp:taxon-name-part taxon-name-part-type="genus" reg="Acalypha">Acalypha</tp:taxon-name-part></tp:taxon-name></italic> (<tp:taxon-name><tp:taxon-name-part taxon-name-part-type="family">Euphorbiaceae</tp:taxon-name-part></tp:taxon-name>) of the Western Indian Ocean Region (Madagascar, the Comoros Archipelago, the Mascarene Islands and the Seychelles Archipelago)</article-title><source>PhytoKeys</source><day>10</day><month>9</month><year>2018</year><volume>2018</volume><issue>108</issue><fpage>85</fpage><lpage>116</lpage><pub-id pub-id-type="doi">10.3897/phytokeys.108.27284</pub-id></mixed-citation></tp:treatment-meta><tp:nomenclature><label>28.</label><tp:taxon-name>
              <tp:taxon-name-part taxon-name-part-type="genus" reg="Acalypha">Acalypha</tp:taxon-name-part>
              <tp:taxon-name-part taxon-name-part-type="species" reg="poiretii">poiretii</tp:taxon-name-part>
            </tp:taxon-name><tp:taxon-authority>Spreng., Syst. Veg. 3: 879. 1826.</tp:taxon-authority><tp:nomenclature-citation-list><tp:nomenclature-citation><tp:taxon-name>
                  <tp:taxon-name-part taxon-name-part-type="genus" reg="Ricinocarpus">Ricinocarpus</tp:taxon-name-part>
                  <tp:taxon-name-part taxon-name-part-type="species" reg="poiretii">poiretii</tp:taxon-name-part>
                </tp:taxon-name><comment>(Spreng.) Kuntze, Gen. Pl. 2: 618. 1891.</comment></tp:nomenclature-citation></tp:nomenclature-citation-list></tp:nomenclature><tp:treatment-sec sec-type="material" id="SECID0EXHFK"><title>Type.</title><p>‘‘Amer. trop.’’ s. loc., s.d., <italic><tp:taxon-name><tp:taxon-name-part taxon-name-part-type="genus" reg="Anonymous">Anonymous</tp:taxon-name-part></tp:taxon-name> s.n.</italic> (holotype: P-LAM [P00382110]!).</p></tp:treatment-sec><tp:treatment-sec sec-type="distribution" id="SECID0EFIFK"><title>Distribution.</title><p>Introduced in Tropical Africa and the <abbrev xmlns:xlink="http://www.w3.org/1999/xlink" xlink:title="Western Indian Ocean Region" id="ABBRID0ELIFK" xlink:type="simple">WIOR</abbrev> region. Mascarene Islands (Mauritius, Réunion, Rodríguez).</p></tp:treatment-sec><tp:treatment-sec sec-type="References" id="SECID0EPIFK"><title>References.</title><p><xref ref-type="bibr" rid="B9">Baker (1877</xref>: 315); <xref ref-type="bibr" rid="B18">de Cordemoy (1895</xref>: 312); <xref ref-type="bibr" rid="B17">Coode (1982</xref>: 79).</p></tp:treatment-sec><tp:treatment-sec sec-type="notes" id="SECID0EBJFK"><title>Notes.</title><p>Herb native to the Americas. It has been reported from continental Africa (<xref ref-type="bibr" rid="B14">Cardiel and Montero Muñoz 2018</xref>) and from the Mascarene Islands (<xref ref-type="bibr" rid="B9">Baker 1877</xref>; <xref ref-type="bibr" rid="B18">de Cordemoy 1895</xref>; <xref ref-type="bibr" rid="B17">Coode 1982</xref>). We found specimens from the Mascarene Islands (Mauritius, Réunion and Rodríguez).</p></tp:treatment-sec><ref-list><ref id="B9"><mixed-citation xmlns:xlink="http://www.w3.org/1999/xlink" xlink:type="simple"><person-group><name name-style="western"><surname>Baker</surname><given-names>JG</given-names></name></person-group> (<year>1877</year>) Flora of Mauritius and the Seychelles: a description of the flowering plants and ferns of those islands. L Reeve, London, 1−557.</mixed-citation></ref><ref id="B18"><mixed-citation xmlns:xlink="http://www.w3.org/1999/xlink" xlink:type="simple"><person-group><name name-style="western"><surname>de Cordemoy</surname><given-names>EJ</given-names></name></person-group> (<year>1895</year>) Flore de l’île de la Réunion (phanérogames, cryptogames, vasculaires, muscinées) avec l’indication des propriétés économiques &amp; industrielles des plantes. Jacques Lechevalier, Librairie Médicale &amp; Scientifique, Paris, 1−574.</mixed-citation></ref><ref id="B17"><mixed-citation xmlns:xlink="http://www.w3.org/1999/xlink" xlink:type="simple"><person-group><name name-style="western"><surname>Coode</surname><given-names>MJE</given-names></name></person-group> (<year>1982</year>) <article-title><italic><tp:taxon-name><tp:taxon-name-part taxon-name-part-type="genus">Acalypha</tp:taxon-name-part></tp:taxon-name></italic> L.</article-title> In: <person-group><name name-style="western"><surname>Bosser</surname><given-names>J</given-names></name><name name-style="western"><surname>Cadet</surname><given-names>T</given-names></name><name name-style="western"><surname>Guého</surname><given-names>J</given-names></name><name name-style="western"><surname>Marais</surname><given-names>W</given-names></name></person-group> (<role>Eds</role>) <issue-title>Flore des Mascareignes: La Réunion, Maurice, Rodrigues.</issue-title><source>153. Lauracées à 160. Euphorbiacées. The Sugar Industry Research Institute, Mauritius, L’Office de la Recherche Scientifique et Technique Outre-Mer, Paris, and The Royal Botanic Gardens, Kew</source>, <fpage>68</fpage>–<lpage>79</lpage>.</mixed-citation></ref><ref id="B14"><mixed-citation xmlns:xlink="http://www.w3.org/1999/xlink" xlink:type="simple"><person-group><name name-style="western"><surname>Cardiel</surname><given-names>JM</given-names></name><name name-style="western"><surname>Montero Muñoz</surname><given-names>I</given-names></name></person-group> (<year>2018</year>) Synopsis of <italic><tp:taxon-name><tp:taxon-name-part taxon-name-part-type="genus">Acalypha</tp:taxon-name-part></tp:taxon-name></italic> (<tp:taxon-name><tp:taxon-name-part taxon-name-part-type="family">Euphorbiaceae</tp:taxon-name-part></tp:taxon-name>) of West Tropical Africa, including Cameroon, Chad, Equatorial Guinea, Gabon, and São Tomé and Príncipe Plant Systematics and Evolution 304: 93–110. <ext-link xlink:type="simple" ext-link-type="doi" xlink:href="10.1007/s0060">https://doi.org/10.1007/s0060</ext-link></mixed-citation></ref></ref-list></tp:taxon-treatment>
