# Supplementary material for: Nomenclatural review of Acalypha (Euphorbiaceae) of the Western Indian Ocean Region (Madagascar, the Comoros Archipelago, the Mascarene Islands and the Seychelles Archipelago)
Source: PhytoKeys. 2018 Sep 10;(108):85–116. doi: 10.3897/phytokeys.108.27284 (PMC6160829; doi:10.3897/phytokeys.108.27284)
Supplement: XML Treatment for Acalypha radula [file phytokeys.108.27284-treatment29.xml]

<!DOCTYPE tp:taxon-treatment
  PUBLIC "-//TaxonX//DTD Taxonomic Treatment Publishing DTD v0 20100105//EN" "tax-treatment-NSO.dtd">
<tp:taxon-treatment xmlns:tp="http://www.plazi.org/taxpub"><tp:treatment-meta><kwd-group><label>Taxon classification</label><kwd><named-content xmlns:xlink="http://www.w3.org/1999/xlink" content-type="kingdom">Plantae</named-content></kwd><kwd><named-content xmlns:xlink="http://www.w3.org/1999/xlink" content-type="order">Malpighiales</named-content></kwd><kwd><named-content xmlns:xlink="http://www.w3.org/1999/xlink" content-type="family">Euphorbiaceae</named-content></kwd></kwd-group><mixed-citation publication-type="journal"><person-group><name><surname>Muñoz</surname><given-names>Iris Montero</given-names></name><name><surname>Cardiel</surname><given-names>José María</given-names></name><name><surname>Levin</surname><given-names>Geoffrey A.</given-names></name></person-group><article-title>Nomenclatural review of <italic><tp:taxon-name><tp:taxon-name-part taxon-name-part-type="genus" reg="Acalypha">Acalypha</tp:taxon-name-part></tp:taxon-name></italic> (<tp:taxon-name><tp:taxon-name-part taxon-name-part-type="family">Euphorbiaceae</tp:taxon-name-part></tp:taxon-name>) of the Western Indian Ocean Region (Madagascar, the Comoros Archipelago, the Mascarene Islands and the Seychelles Archipelago)</article-title><source>PhytoKeys</source><day>10</day><month>9</month><year>2018</year><volume>2018</volume><issue>108</issue><fpage>85</fpage><lpage>116</lpage><pub-id pub-id-type="doi">10.3897/phytokeys.108.27284</pub-id></mixed-citation></tp:treatment-meta><tp:nomenclature><label>29.</label><tp:taxon-name>
              <tp:taxon-name-part taxon-name-part-type="genus" reg="Acalypha">Acalypha</tp:taxon-name-part>
              <tp:taxon-name-part taxon-name-part-type="species" reg="radula">radula</tp:taxon-name-part>
            </tp:taxon-name><tp:taxon-authority>Baker, J. Linn. Soc., Bot. 20: 254. 1883.</tp:taxon-authority></tp:nomenclature><tp:treatment-sec sec-type="material" id="SECID0E2KFK"><title>Type.</title><p>Madagascar: “Central Madagascar”, 1882, <italic>R. Baron 1818</italic> (holotype: K [K000186509]!; isotypes: P [P00513119!, P00513120!]).</p><p><italic><tp:taxon-name><tp:taxon-name-part taxon-name-part-type="genus" reg="Acalypha">Acalypha</tp:taxon-name-part><tp:taxon-name-part taxon-name-part-type="species" reg="hildebrandtii">hildebrandtii</tp:taxon-name-part></tp:taxon-name></italic> Baill., Bull. Mens. Soc. Linn. Paris 2: 1005, 1180. 1892. Type: Madagascar. Prov. Fianarantsoa: “Betsileo, Nandahizana,”. <italic>J. M. Hildebrandt 3900</italic> (holotype: P [P00513121]; isotypes: BREM [BREM0001783]!, G [G00190630!, G00074184!], JE [JE00000289!, JE00000288!], K [K000186507]!, M [M0110604]!, P [P00513122]!).</p><p><italic><tp:taxon-name><tp:taxon-name-part taxon-name-part-type="genus" reg="Acalypha">Acalypha</tp:taxon-name-part><tp:taxon-name-part taxon-name-part-type="species" reg="andringitrensis">andringitrensis</tp:taxon-name-part></tp:taxon-name></italic> Leandri, Notul. Syst. (Paris) 10: 277. 1942. Type. Madagascar. Prov. Fianarantsoa: Massif of Andringitra, Apr 1921, <italic>H. Perrier de la Bâthie 13640</italic> (lectotype, designated here: P [P00508596]!; isolectotypes: P [P00508594!, P00508595]!, <bold>syn. nov</bold>.).</p><p>Syntypes. Madagascar, ibid. loc., 1924, <italic>H. Humbert 3709</italic> P [P00224706]!, P [P00508591]!, P [P00508592]!, P [P00508593]!; Madagascar, ibid. loc., Apr 1921, <italic>H. Perrier de la Bâthie 9671</italic> P [P00508589!, P00508590!].</p><p><italic><tp:taxon-name><tp:taxon-name-part taxon-name-part-type="genus" reg="Acalypha">Acalypha</tp:taxon-name-part><tp:taxon-name-part taxon-name-part-type="species" reg="salviifolia">salviifolia</tp:taxon-name-part></tp:taxon-name></italic> Baill., Étude Euphorb. 443. 1858 <italic>nom. nud</italic>.</p><p><italic><tp:taxon-name><tp:taxon-name-part taxon-name-part-type="genus" reg="Tragia">Tragia</tp:taxon-name-part><tp:taxon-name-part taxon-name-part-type="species" reg="salviaefolia">salviaefolia</tp:taxon-name-part></tp:taxon-name></italic> Boj. ex Baill., Étude Euphorb. 443. 1858 <italic>nom. nud</italic>.</p></tp:treatment-sec><tp:treatment-sec sec-type="distribution" id="SECID0EHNFK"><title>Distribution.</title><p>Madagascar (Antananarivo, Fianarantsoa, Toamasina and Toliara).</p></tp:treatment-sec><tp:treatment-sec sec-type="References" id="SECID0EMNFK"><title>References.</title><p><xref ref-type="bibr" rid="B2">Baillon (1861</xref>: 268) as <italic><tp:taxon-name><tp:taxon-name-part taxon-name-part-type="genus" reg="Acalypha">A.</tp:taxon-name-part><tp:taxon-name-part taxon-name-part-type="species" reg="salviifolia">salviifolia</tp:taxon-name-part></tp:taxon-name></italic>; <xref ref-type="bibr" rid="B37">Müller Argoviensis (1866</xref>: 889) <italic><tp:taxon-name><tp:taxon-name-part taxon-name-part-type="genus" reg="Acalypha">A.</tp:taxon-name-part><tp:taxon-name-part taxon-name-part-type="species" reg="salviifolia">salviifolia</tp:taxon-name-part></tp:taxon-name></italic>; <xref ref-type="bibr" rid="B3">Baillon (1891</xref>: 193); <xref ref-type="bibr" rid="B4">Baillon (1892</xref>: 1004) <italic><tp:taxon-name><tp:taxon-name-part taxon-name-part-type="genus" reg="Acalypha">A.</tp:taxon-name-part><tp:taxon-name-part taxon-name-part-type="species" reg="salviifolia">salviifolia</tp:taxon-name-part></tp:taxon-name></italic>; <xref ref-type="bibr" rid="B5">Baillon (1895a</xref>: 1180) <italic><tp:taxon-name><tp:taxon-name-part taxon-name-part-type="genus" reg="Acalypha">A.</tp:taxon-name-part><tp:taxon-name-part taxon-name-part-type="species" reg="hildebrandtii">hildebrandtii</tp:taxon-name-part></tp:taxon-name></italic>; <xref ref-type="bibr" rid="B40">Palacký (1907</xref>: 25) <italic><tp:taxon-name><tp:taxon-name-part taxon-name-part-type="genus" reg="Acalypha">A.</tp:taxon-name-part><tp:taxon-name-part taxon-name-part-type="species" reg="hildebrandtii">hildebrandtii</tp:taxon-name-part></tp:taxon-name></italic>; <xref ref-type="bibr" rid="B40">Palacký (1907</xref>: 26); <xref ref-type="bibr" rid="B40">Palacký (1907</xref>: 26) <italic><tp:taxon-name><tp:taxon-name-part taxon-name-part-type="genus" reg="Acalypha">A.</tp:taxon-name-part><tp:taxon-name-part taxon-name-part-type="species" reg="salviifolia">salviifolia</tp:taxon-name-part></tp:taxon-name></italic>; <xref ref-type="bibr" rid="B43">Pax and Hoffmann (1924</xref>: 102) as <italic><tp:taxon-name><tp:taxon-name-part taxon-name-part-type="genus" reg="Acalypha">A.</tp:taxon-name-part><tp:taxon-name-part taxon-name-part-type="species" reg="salviifolia">salviifolia</tp:taxon-name-part></tp:taxon-name></italic>; <xref ref-type="bibr" rid="B43">Pax and Hoffmann (1924</xref>: 156) <italic><tp:taxon-name><tp:taxon-name-part taxon-name-part-type="genus" reg="Acalypha">A.</tp:taxon-name-part><tp:taxon-name-part taxon-name-part-type="species" reg="hildebrandtii">hildebrandtii</tp:taxon-name-part></tp:taxon-name></italic>; <xref ref-type="bibr" rid="B31">Leandri (1942</xref>: 278); <xref ref-type="bibr" rid="B33">Leandri (1952)</xref>; <xref ref-type="bibr" rid="B27">Jenkins (1987</xref>:347); <xref ref-type="bibr" rid="B28">Jenkins (1990</xref>: 408, 433); <xref ref-type="bibr" rid="B21">Goodman (1996</xref>: 61) <italic><tp:taxon-name><tp:taxon-name-part taxon-name-part-type="genus" reg="Acalypha">A.</tp:taxon-name-part><tp:taxon-name-part taxon-name-part-type="species" reg="andringitrensis">andringitrensis</tp:taxon-name-part></tp:taxon-name></italic>; <xref ref-type="bibr" rid="B22">Govaerts et al. (2000</xref>: 49) <italic><tp:taxon-name><tp:taxon-name-part taxon-name-part-type="genus" reg="Acalypha">A.</tp:taxon-name-part><tp:taxon-name-part taxon-name-part-type="species" reg="andringitrensis">andringitrensis</tp:taxon-name-part></tp:taxon-name></italic>; <xref ref-type="bibr" rid="B22">Govaerts et al. (2000</xref>: 67) <italic><tp:taxon-name><tp:taxon-name-part taxon-name-part-type="genus" reg="Acalypha">A.</tp:taxon-name-part><tp:taxon-name-part taxon-name-part-type="species" reg="hildebrandtii">hildebrandtii</tp:taxon-name-part></tp:taxon-name></italic>; <xref ref-type="bibr" rid="B22">Govaerts et al. (2000</xref>: 85, 86, 105) <italic><tp:taxon-name><tp:taxon-name-part taxon-name-part-type="genus" reg="Acalypha">A.</tp:taxon-name-part><tp:taxon-name-part taxon-name-part-type="species" reg="salviifolia">salviifolia</tp:taxon-name-part></tp:taxon-name></italic>; <xref ref-type="bibr" rid="B50">Schatz (2001</xref>: 142); <xref ref-type="bibr" rid="B51">Seebaluck et al. (2015</xref>: 149, 153).</p></tp:treatment-sec><tp:treatment-sec sec-type="notes" id="SECID0EGUFK"><title>Notes.</title><p>Although <xref ref-type="bibr" rid="B31">Leandri (1942)</xref> distinguished <italic><tp:taxon-name><tp:taxon-name-part taxon-name-part-type="genus" reg="Acalypha">Acalypha</tp:taxon-name-part><tp:taxon-name-part taxon-name-part-type="species" reg="andringitrensis">andringitrensis</tp:taxon-name-part></tp:taxon-name></italic> and <italic><tp:taxon-name><tp:taxon-name-part taxon-name-part-type="genus" reg="Acalypha">A.</tp:taxon-name-part><tp:taxon-name-part taxon-name-part-type="species" reg="radula">radula</tp:taxon-name-part></tp:taxon-name></italic> based on leaf shape and bract incision, more recent collections show continuous variation between the extremes recognised by Leandri, and DNA sequences do not differentiate these forms (G. A. Levin, pers. obs.).</p></tp:treatment-sec><ref-list><ref id="B2"><mixed-citation xmlns:xlink="http://www.w3.org/1999/xlink" xlink:type="simple"><person-group><name name-style="western"><surname>Baillon</surname><given-names>HE</given-names></name></person-group> (<year>1861</year>) <article-title>Euphorbiacées Africaines. Deixiéme partie, Afrique Orientale (Bourbon, Maurice, Madagascar, Zanguebar, etc.).</article-title><source>Adansonia</source><volume>1</volume>: <fpage>251</fpage>–<lpage>286</lpage>.</mixed-citation></ref><ref id="B37"><mixed-citation xmlns:xlink="http://www.w3.org/1999/xlink" xlink:type="simple"><person-group><name name-style="western"><surname>Müller-Argoviensis</surname><given-names>J</given-names></name></person-group> (<year>1866</year>) <italic><tp:taxon-name><tp:taxon-name-part taxon-name-part-type="genus">Acalypha</tp:taxon-name-part></tp:taxon-name></italic>. In: De Candolle AP (Ed.) Prodromus Systematis Naturalis Regni Vegetabilis. Vol 15(2). Paris, Treuttel et Würtz, 799−889.</mixed-citation></ref><ref id="B3"><mixed-citation xmlns:xlink="http://www.w3.org/1999/xlink" xlink:type="simple"><person-group><name name-style="western"><surname>Baillon</surname><given-names>HE</given-names></name></person-group> (<year>1891</year>) Histoire Naturelle des Plantes Vol. 34, Tome 4 (Atlas 2), 3ª partie, 27 fascicule. In: Grandidier A. (ed.) Histoire Physique, Naturelle et Politique de Madagascar. M. le Grade des Sceaux, à l’Imprimerie Nationale, Paris, 161–204.</mixed-citation></ref><ref id="B4"><mixed-citation xmlns:xlink="http://www.w3.org/1999/xlink" xlink:type="simple"><person-group><name name-style="western"><surname>Baillon</surname><given-names>HE</given-names></name></person-group> (<year>1892</year>) <article-title>Liste des plantes de Madagascar (suite de la page 996).</article-title><source>Bulletin Mensuel de la Société Linnéenne de Paris</source><volume>2</volume>(<issue>126</issue>): <fpage>1003</fpage>–<lpage>1005</lpage>.</mixed-citation></ref><ref id="B5"><mixed-citation xmlns:xlink="http://www.w3.org/1999/xlink" xlink:type="simple"><person-group><name name-style="western"><surname>Baillon</surname><given-names>HE</given-names></name></person-group> (<year>1895a</year>) <article-title>Liste des plantes de Madagascar (suite de la page 1005).</article-title><source>Bulletin Mensuel de la Société Linnéenne de Paris</source><volume>2</volume>(<issue>149</issue>): <fpage>1177</fpage>–<lpage>1184</lpage>.</mixed-citation></ref><ref id="B40"><mixed-citation xmlns:xlink="http://www.w3.org/1999/xlink" xlink:type="simple"><person-group><name name-style="western"><surname>Palacký</surname><given-names>J</given-names></name></person-group> (<year>1907</year>) Catalogus plantarum Madagascariensium II. Pragae, 1−89.</mixed-citation></ref><ref id="B43"><mixed-citation xmlns:xlink="http://www.w3.org/1999/xlink" xlink:type="simple"><person-group><name name-style="western"><surname>Pax</surname><given-names>FA</given-names></name><name name-style="western"><surname>Hoffmann</surname><given-names>K</given-names></name></person-group> (<year>1924</year>) <italic><tp:taxon-name><tp:taxon-name-part taxon-name-part-type="genus">Acalypha</tp:taxon-name-part></tp:taxon-name></italic>. In: Engler A (Ed.) Das Pflanzenreich. IV, 147-16 (heft 85), 1−231.</mixed-citation></ref><ref id="B31"><mixed-citation xmlns:xlink="http://www.w3.org/1999/xlink" xlink:type="simple"><person-group><name name-style="western"><surname>Leandri</surname><given-names>J</given-names></name></person-group> (<year>1942</year>) <article-title><italic><tp:taxon-name><tp:taxon-name-part taxon-name-part-type="genus">Acalypha</tp:taxon-name-part></tp:taxon-name></italic>. Contribution a l'etude des Euphorbiacées de Madagascar (VI).</article-title><source>Notululae Systematicae</source><volume>10</volume>: <fpage>252</fpage>–<lpage>290</lpage>.</mixed-citation></ref><ref id="B33"><mixed-citation xmlns:xlink="http://www.w3.org/1999/xlink" xlink:type="simple"><person-group><name name-style="western"><surname>Leandri</surname><given-names>J</given-names></name></person-group> (<year>1952</year>) <article-title>Les arbres et grands arbustes malgaches de la familie Euphorbiacées.</article-title><source>Naturaliste Malgache</source><volume>4</volume>(<issue>1</issue>): <fpage>47</fpage>–<lpage>82</lpage>.</mixed-citation></ref><ref id="B27"><mixed-citation xmlns:xlink="http://www.w3.org/1999/xlink" xlink:type="simple"><person-group><name name-style="western"><surname>Jenkins</surname><given-names>MD</given-names></name></person-group> (<year>1987</year>) Madagascar, an environmental profile. IUCN, Gland, Switzerland and Cambridge, U.K., 1−396.</mixed-citation></ref><ref id="B28"><mixed-citation xmlns:xlink="http://www.w3.org/1999/xlink" xlink:type="simple"><person-group><name name-style="western"><surname>Jenkins</surname><given-names>MD</given-names></name></person-group> (<year>1990</year>) Madagascar: profil de l’environnement. IUCN, Gland, Switzerland and Cambridge, U.K., 1−464.</mixed-citation></ref><ref id="B21"><mixed-citation xmlns:xlink="http://www.w3.org/1999/xlink" xlink:type="simple"><person-group><name name-style="western"><surname>Goodman</surname><given-names>SM</given-names></name></person-group> (<year>1996</year>) A Floral and faunal inventory of the eastern slopes of the Réserve naturelle intégrale d’Andringitra, Madagascar: with reference to elevational variation. Fieldiana, Zoology, new. ser. 85: 1−319.</mixed-citation></ref><ref id="B22"><mixed-citation xmlns:xlink="http://www.w3.org/1999/xlink" xlink:type="simple"><person-group><name name-style="western"><surname>Govaerts</surname><given-names>R</given-names></name><name name-style="western"><surname>Frodin</surname><given-names>DG</given-names></name><name name-style="western"><surname>Radcliffe-Smith</surname><given-names>A</given-names></name></person-group> (<year>2000</year>) World Checklist and Bibliography of <tp:taxon-name><tp:taxon-name-part taxon-name-part-type="family">Euphorbiaceae</tp:taxon-name-part></tp:taxon-name> (and <tp:taxon-name><tp:taxon-name-part taxon-name-part-type="family">Pandaceae</tp:taxon-name-part></tp:taxon-name>). Royal Botanic Gardens, Kew, 1−1621.</mixed-citation></ref><ref id="B50"><mixed-citation xmlns:xlink="http://www.w3.org/1999/xlink" xlink:type="simple"><person-group><name name-style="western"><surname>Schatz</surname><given-names>GE</given-names></name></person-group> (<year>2001</year>) Generic tree flora of Madagascar. Royal Botanic Gardens, Kew, Richmond, United Kingdom, 1−477.</mixed-citation></ref><ref id="B51"><mixed-citation xmlns:xlink="http://www.w3.org/1999/xlink" xlink:type="simple"><person-group><name name-style="western"><surname>Seebaluck</surname><given-names>R</given-names></name><name name-style="western"><surname>Gurib-Fakim</surname><given-names>A</given-names></name><name name-style="western"><surname>Mahomoodally</surname><given-names>F</given-names></name></person-group> (<year>2015</year>) <article-title>Medicinal plants from the genus <italic><tp:taxon-name><tp:taxon-name-part taxon-name-part-type="genus">Acalypha</tp:taxon-name-part></tp:taxon-name></italic> (<tp:taxon-name><tp:taxon-name-part taxon-name-part-type="family">Euphorbiaceae</tp:taxon-name-part></tp:taxon-name>)–A review of their ethnopharmacology and phytochemistry.</article-title><source>Journal of Ethnopharmacology</source><volume>159</volume>: <fpage>137</fpage>–<lpage>157</lpage>. <ext-link xlink:type="simple" ext-link-type="doi" xlink:href="10.1016/j.jep.2014.10.040">https://doi.org/10.1016/j.jep.2014.10.040</ext-link></mixed-citation></ref></ref-list></tp:taxon-treatment>
