# Supplementary material for: Nomenclatural review of Acalypha (Euphorbiaceae) of the Western Indian Ocean Region (Madagascar, the Comoros Archipelago, the Mascarene Islands and the Seychelles Archipelago)
Source: PhytoKeys. 2018 Sep 10;(108):85–116. doi: 10.3897/phytokeys.108.27284 (PMC6160829; doi:10.3897/phytokeys.108.27284)
Supplement: XML Treatment for Acalypha richardiana [file phytokeys.108.27284-treatment30.xml]

<!DOCTYPE tp:taxon-treatment
  PUBLIC "-//TaxonX//DTD Taxonomic Treatment Publishing DTD v0 20100105//EN" "tax-treatment-NSO.dtd">
<tp:taxon-treatment xmlns:tp="http://www.plazi.org/taxpub"><tp:treatment-meta><kwd-group><label>Taxon classification</label><kwd><named-content xmlns:xlink="http://www.w3.org/1999/xlink" content-type="kingdom">Plantae</named-content></kwd><kwd><named-content xmlns:xlink="http://www.w3.org/1999/xlink" content-type="order">Malpighiales</named-content></kwd><kwd><named-content xmlns:xlink="http://www.w3.org/1999/xlink" content-type="family">Euphorbiaceae</named-content></kwd></kwd-group><mixed-citation publication-type="journal"><person-group><name><surname>Muñoz</surname><given-names>Iris Montero</given-names></name><name><surname>Cardiel</surname><given-names>José María</given-names></name><name><surname>Levin</surname><given-names>Geoffrey A.</given-names></name></person-group><article-title>Nomenclatural review of <italic><tp:taxon-name><tp:taxon-name-part taxon-name-part-type="genus" reg="Acalypha">Acalypha</tp:taxon-name-part></tp:taxon-name></italic> (<tp:taxon-name><tp:taxon-name-part taxon-name-part-type="family">Euphorbiaceae</tp:taxon-name-part></tp:taxon-name>) of the Western Indian Ocean Region (Madagascar, the Comoros Archipelago, the Mascarene Islands and the Seychelles Archipelago)</article-title><source>PhytoKeys</source><day>10</day><month>9</month><year>2018</year><volume>2018</volume><issue>108</issue><fpage>85</fpage><lpage>116</lpage><pub-id pub-id-type="doi">10.3897/phytokeys.108.27284</pub-id></mixed-citation></tp:treatment-meta><tp:nomenclature><label>30.</label><tp:taxon-name>
              <tp:taxon-name-part taxon-name-part-type="genus" reg="Acalypha">Acalypha</tp:taxon-name-part>
              <tp:taxon-name-part taxon-name-part-type="species" reg="richardiana">richardiana</tp:taxon-name-part>
            </tp:taxon-name><tp:taxon-authority>Baill., Adansonia 1: 268. 1861.</tp:taxon-authority></tp:nomenclature><tp:treatment-sec sec-type="material" id="SECID0EKWFK"><title>Type.</title><p>Comoros: Mohéli, “Ile Mohilla”, s.d., <italic>M. Richard 287</italic> (lectotype, designated here: P [P04779566]!; isolectotypes: P [P04779562!, P04779564!, P04779565!]).</p></tp:treatment-sec><tp:treatment-sec sec-type="Syntypes" id="SECID0ESWFK"><title>Syntypes.</title><p>Madagascar: s.l., s.d., <italic>M. Richard 544</italic> [P04779563]!; Mayotte, s.l., s.d., <italic>L. H. Boivin 3373</italic> GDC [G00324505]!, P [P00196299!, P00196300!], W [W-Rchb. 1889-0166704]!.</p><p><italic><tp:taxon-name><tp:taxon-name-part taxon-name-part-type="genus" reg="Acalypha">Acalypha</tp:taxon-name-part><tp:taxon-name-part taxon-name-part-type="species" reg="ovalifolia">ovalifolia</tp:taxon-name-part></tp:taxon-name></italic> Baill., Adansonia 1: 269. 1861. <tp:taxon-name><tp:taxon-name-part taxon-name-part-type="genus" reg="Acalypha">Acalypha</tp:taxon-name-part><tp:taxon-name-part taxon-name-part-type="species" reg="reticulata">reticulata</tp:taxon-name-part><tp:taxon-name-part taxon-name-part-type="infraspecific-rank">var.</tp:taxon-name-part><tp:taxon-name-part taxon-name-part-type="variety" reg="ovalifolia">ovalifolia</tp:taxon-name-part></tp:taxon-name> (Baill.) Müll.Arg., Linnaea 34: 32. 1865. <tp:taxon-name><tp:taxon-name-part taxon-name-part-type="genus" reg="Acalypha">Acalypha</tp:taxon-name-part><tp:taxon-name-part taxon-name-part-type="species" reg="filiformis">filiformis</tp:taxon-name-part><tp:taxon-name-part taxon-name-part-type="infraspecific-rank">var.</tp:taxon-name-part><tp:taxon-name-part taxon-name-part-type="variety" reg="ovalifolia">ovalifolia</tp:taxon-name-part></tp:taxon-name> (Baill.) Govaerts, World Checkl. Bibliogr. <tp:taxon-name><tp:taxon-name-part taxon-name-part-type="family">Euphorbiaceae</tp:taxon-name-part></tp:taxon-name> 62. 2000. Type: Mayotte: Nov 1848. <italic>L. H. Boivin 3372</italic> (holotype: P [P00196298]!).</p></tp:treatment-sec><tp:treatment-sec sec-type="distribution" id="SECID0ESYFK"><title>Distribution.</title><p>Comoros Archipelago (Anjouan, Mohéli, Mayotte).</p></tp:treatment-sec><tp:treatment-sec sec-type="References" id="SECID0EXYFK"><title>References.</title><p><xref ref-type="bibr" rid="B37">Müller Argoviensis (1866</xref>: 852 as <tp:taxon-name><tp:taxon-name-part taxon-name-part-type="genus" reg="Acalypha">A.</tp:taxon-name-part><tp:taxon-name-part taxon-name-part-type="species" reg="reticulata">reticulata</tp:taxon-name-part><tp:taxon-name-part taxon-name-part-type="infraspecific-rank">var.</tp:taxon-name-part><tp:taxon-name-part taxon-name-part-type="variety" reg="ovalifolia">ovalifolia</tp:taxon-name-part></tp:taxon-name>, 855); <xref ref-type="bibr" rid="B4">Baillon (1892</xref>: 1004); <xref ref-type="bibr" rid="B40">Palacký (1907</xref>: 25 as <italic><tp:taxon-name><tp:taxon-name-part taxon-name-part-type="genus" reg="Acalypha">A.</tp:taxon-name-part><tp:taxon-name-part taxon-name-part-type="species" reg="ovalifolia">ovalifolia</tp:taxon-name-part></tp:taxon-name></italic>, 26); <xref ref-type="bibr" rid="B54">Voeltzkow (1917</xref>: 447); <xref ref-type="bibr" rid="B43">Pax and Hoffmann (1924</xref>: 127); <xref ref-type="bibr" rid="B31">Leandri (1942</xref>: 272); <xref ref-type="bibr" rid="B22">Govaerts et al. (2000</xref>: 62, 85, 105).</p></tp:treatment-sec><tp:treatment-sec sec-type="notes" id="SECID0EV1FK"><title>Notes.</title><p>The specimens, indicated as isolectotypes, do not have Richard’s original label. They instead have labels with Baillon’s handwriting giving the location as “Madagascar”. We believe that the correct location is the one indicated on the selected lectotype, “Ile Mohilla”, whose current name is Mohéli, in the Comoros Archipelago. A search of specimens at P showed that Richard’s collections numbered <italic>284–286</italic>, <italic>288</italic>, <italic>290</italic>, <italic>291</italic> and <italic>293</italic> are also from Mohéli (<italic>289</italic> has no locality and <italic>292</italic> is not listed). <italic>Richard 544</italic> has an apparently original label showing the locality only as “Madagascar.” Collections at P with nearby numbers are labelled as being from either “Nord de Madagascar” or ”Ile Nos-bé” (now Nossi-bé), so this collection could be from northern Madagascar, although we have seen no other specimens from outside the Comoros Archipelago.</p></tp:treatment-sec><ref-list><ref id="B37"><mixed-citation xmlns:xlink="http://www.w3.org/1999/xlink" xlink:type="simple"><person-group><name name-style="western"><surname>Müller-Argoviensis</surname><given-names>J</given-names></name></person-group> (<year>1866</year>) <italic><tp:taxon-name><tp:taxon-name-part taxon-name-part-type="genus">Acalypha</tp:taxon-name-part></tp:taxon-name></italic>. In: De Candolle AP (Ed.) Prodromus Systematis Naturalis Regni Vegetabilis. Vol 15(2). Paris, Treuttel et Würtz, 799−889.</mixed-citation></ref><ref id="B4"><mixed-citation xmlns:xlink="http://www.w3.org/1999/xlink" xlink:type="simple"><person-group><name name-style="western"><surname>Baillon</surname><given-names>HE</given-names></name></person-group> (<year>1892</year>) <article-title>Liste des plantes de Madagascar (suite de la page 996).</article-title><source>Bulletin Mensuel de la Société Linnéenne de Paris</source><volume>2</volume>(<issue>126</issue>): <fpage>1003</fpage>–<lpage>1005</lpage>.</mixed-citation></ref><ref id="B40"><mixed-citation xmlns:xlink="http://www.w3.org/1999/xlink" xlink:type="simple"><person-group><name name-style="western"><surname>Palacký</surname><given-names>J</given-names></name></person-group> (<year>1907</year>) Catalogus plantarum Madagascariensium II. Pragae, 1−89.</mixed-citation></ref><ref id="B54"><mixed-citation xmlns:xlink="http://www.w3.org/1999/xlink" xlink:type="simple"><person-group><name name-style="western"><surname>Voeltzkow</surname><given-names>A</given-names></name></person-group> (<year>1917</year>) Flora und Fauna der Comoren. In: Voetzkow A (Ed.) Reise in Ostafrika in den Jahren 1903–1905. Wissenschaftliche Ergebnisse, Stuttgart, Schweizerbart 3: 429−480.</mixed-citation></ref><ref id="B43"><mixed-citation xmlns:xlink="http://www.w3.org/1999/xlink" xlink:type="simple"><person-group><name name-style="western"><surname>Pax</surname><given-names>FA</given-names></name><name name-style="western"><surname>Hoffmann</surname><given-names>K</given-names></name></person-group> (<year>1924</year>) <italic><tp:taxon-name><tp:taxon-name-part taxon-name-part-type="genus">Acalypha</tp:taxon-name-part></tp:taxon-name></italic>. In: Engler A (Ed.) Das Pflanzenreich. IV, 147-16 (heft 85), 1−231.</mixed-citation></ref><ref id="B31"><mixed-citation xmlns:xlink="http://www.w3.org/1999/xlink" xlink:type="simple"><person-group><name name-style="western"><surname>Leandri</surname><given-names>J</given-names></name></person-group> (<year>1942</year>) <article-title><italic><tp:taxon-name><tp:taxon-name-part taxon-name-part-type="genus">Acalypha</tp:taxon-name-part></tp:taxon-name></italic>. Contribution a l'etude des Euphorbiacées de Madagascar (VI).</article-title><source>Notululae Systematicae</source><volume>10</volume>: <fpage>252</fpage>–<lpage>290</lpage>.</mixed-citation></ref><ref id="B22"><mixed-citation xmlns:xlink="http://www.w3.org/1999/xlink" xlink:type="simple"><person-group><name name-style="western"><surname>Govaerts</surname><given-names>R</given-names></name><name name-style="western"><surname>Frodin</surname><given-names>DG</given-names></name><name name-style="western"><surname>Radcliffe-Smith</surname><given-names>A</given-names></name></person-group> (<year>2000</year>) World Checklist and Bibliography of <tp:taxon-name><tp:taxon-name-part taxon-name-part-type="family">Euphorbiaceae</tp:taxon-name-part></tp:taxon-name> (and <tp:taxon-name><tp:taxon-name-part taxon-name-part-type="family">Pandaceae</tp:taxon-name-part></tp:taxon-name>). Royal Botanic Gardens, Kew, 1−1621.</mixed-citation></ref></ref-list></tp:taxon-treatment>
