# Supplementary material for: Nomenclatural review of Acalypha (Euphorbiaceae) of the Western Indian Ocean Region (Madagascar, the Comoros Archipelago, the Mascarene Islands and the Seychelles Archipelago)
Source: PhytoKeys. 2018 Sep 10;(108):85–116. doi: 10.3897/phytokeys.108.27284 (PMC6160829; doi:10.3897/phytokeys.108.27284)
Supplement: XML Treatment for Acalypha spachiana [file phytokeys.108.27284-treatment32.xml]

<!DOCTYPE tp:taxon-treatment
  PUBLIC "-//TaxonX//DTD Taxonomic Treatment Publishing DTD v0 20100105//EN" "tax-treatment-NSO.dtd">
<tp:taxon-treatment xmlns:tp="http://www.plazi.org/taxpub"><tp:treatment-meta><kwd-group><label>Taxon classification</label><kwd><named-content xmlns:xlink="http://www.w3.org/1999/xlink" content-type="kingdom">Plantae</named-content></kwd><kwd><named-content xmlns:xlink="http://www.w3.org/1999/xlink" content-type="order">Malpighiales</named-content></kwd><kwd><named-content xmlns:xlink="http://www.w3.org/1999/xlink" content-type="family">Euphorbiaceae</named-content></kwd></kwd-group><mixed-citation publication-type="journal"><person-group><name><surname>Muñoz</surname><given-names>Iris Montero</given-names></name><name><surname>Cardiel</surname><given-names>José María</given-names></name><name><surname>Levin</surname><given-names>Geoffrey A.</given-names></name></person-group><article-title>Nomenclatural review of <italic><tp:taxon-name><tp:taxon-name-part taxon-name-part-type="genus" reg="Acalypha">Acalypha</tp:taxon-name-part></tp:taxon-name></italic> (<tp:taxon-name><tp:taxon-name-part taxon-name-part-type="family">Euphorbiaceae</tp:taxon-name-part></tp:taxon-name>) of the Western Indian Ocean Region (Madagascar, the Comoros Archipelago, the Mascarene Islands and the Seychelles Archipelago)</article-title><source>PhytoKeys</source><day>10</day><month>9</month><year>2018</year><volume>2018</volume><issue>108</issue><fpage>85</fpage><lpage>116</lpage><pub-id pub-id-type="doi">10.3897/phytokeys.108.27284</pub-id></mixed-citation></tp:treatment-meta><tp:nomenclature><label>32.</label><tp:taxon-name>
              <tp:taxon-name-part taxon-name-part-type="genus" reg="Acalypha">Acalypha</tp:taxon-name-part>
              <tp:taxon-name-part taxon-name-part-type="species" reg="spachiana">spachiana</tp:taxon-name-part>
            </tp:taxon-name><tp:taxon-authority>Baill., Adansonia 1: 272. 1861.</tp:taxon-authority><tp:nomenclature-citation-list><tp:nomenclature-citation><tp:taxon-name>
                  <tp:taxon-name-part taxon-name-part-type="genus" reg="Acalypha">Acalypha</tp:taxon-name-part>
                  <tp:taxon-name-part taxon-name-part-type="species" reg="spachiana">spachiana</tp:taxon-name-part>
                  <tp:taxon-name-part taxon-name-part-type="infraspecific-rank">var.</tp:taxon-name-part>
                  <tp:taxon-name-part taxon-name-part-type="variety" reg="latifolia">latifolia</tp:taxon-name-part>
                </tp:taxon-name><comment>Baill., Adansonia 1: 272. 1861.</comment></tp:nomenclature-citation></tp:nomenclature-citation-list></tp:nomenclature><tp:treatment-sec sec-type="material" id="SECID0E4CGK"><title>Type.</title><p>Madagascar. Prov. Antsiranana: Baies de Rigny et de Diego-Suarès, 1848, <italic>L. H. Boivin 2654</italic> (lectotype, designated here: P [P00536733]!; isolectotype: G [G00034251]!, GDC [G00324359]!, P [P00536734]!).</p><p><tp:taxon-name><tp:taxon-name-part taxon-name-part-type="genus" reg="Acalypha">Acalypha</tp:taxon-name-part><tp:taxon-name-part taxon-name-part-type="species" reg="spachiana">spachiana</tp:taxon-name-part><tp:taxon-name-part taxon-name-part-type="infraspecific-rank">var.</tp:taxon-name-part><tp:taxon-name-part taxon-name-part-type="variety" reg="acutifolia">acutifolia</tp:taxon-name-part></tp:taxon-name> Baill., Adansonia 1: 272. 1861. Type: Madagascar. Prov. Antananarivo: Antananarivo, 12 Feb 1840, <italic>J. P. Goudot s.n.</italic> (holotype: G [G00383582]!, <bold>syn. nov</bold>.).</p><p><tp:taxon-name><tp:taxon-name-part taxon-name-part-type="genus" reg="Acalypha">Acalypha</tp:taxon-name-part><tp:taxon-name-part taxon-name-part-type="species" reg="spachiana">spachiana</tp:taxon-name-part><tp:taxon-name-part taxon-name-part-type="infraspecific-rank">var.</tp:taxon-name-part><tp:taxon-name-part taxon-name-part-type="variety" reg="minor">minor</tp:taxon-name-part></tp:taxon-name> Baill., Adansonia 1: 272. 1861. Type: Madagascar: s.l., s.d., <italic>M. Bojer s.n.</italic> (holotype: P [P00536735]!; isotypes: TUB [TUB002081!, TUB002082]!, <bold>syn. nov</bold>.).</p><p><italic><tp:taxon-name><tp:taxon-name-part taxon-name-part-type="genus" reg="Acalypha">Acalypha</tp:taxon-name-part><tp:taxon-name-part taxon-name-part-type="species" reg="buchenavii">buchenavii</tp:taxon-name-part></tp:taxon-name></italic> Müll.Arg., Abh. Naturwiss. Verein Bremen 7: 27. 1880. Type: Madagascar. Prov. Antananarivo: Antananarivo, 18 Dec. 1877, <italic>D.C. Rutenberg s.n</italic>. (lectotype (probably holotype), designated here: BRNU [BRNU347926]!).</p><p><italic><tp:taxon-name><tp:taxon-name-part taxon-name-part-type="genus" reg="Acalypha">Acalypha</tp:taxon-name-part><tp:taxon-name-part taxon-name-part-type="species" reg="squarrosa">squarrosa</tp:taxon-name-part></tp:taxon-name></italic> Pax, Bot. Jahrb. Syst. 19: 97. 1894. Type. Madagascar. Prov. Antananarivo: Antsirabe, “Sírabé”, Aug 1880, <italic>J. M. Hildebrandt 3560</italic> (holotype B or WRSL, presumably destroyed; lectotype, designated here: JE [JE00004308]!; isolectotype: JE [JE00004309]!, K [K000186510]!, P [P00536732]!).</p><p><italic><tp:taxon-name><tp:taxon-name-part taxon-name-part-type="genus" reg="Tragia">Tragia</tp:taxon-name-part><tp:taxon-name-part taxon-name-part-type="species" reg="saxatilis">saxatilis</tp:taxon-name-part></tp:taxon-name></italic> Bojer ex Pax &amp; K.Hoffm., Pflanzenr. 147, 16 (Heft 85): 33. 1924 <italic>nom. nud</italic>.</p></tp:treatment-sec><tp:treatment-sec sec-type="distribution" id="SECID0EAGGK"><title>Distribution.</title><p>Madagascar (Antananarivo, Antsiranana, Mahajanga, Toamasina, Toliara).</p></tp:treatment-sec><tp:treatment-sec sec-type="References" id="SECID0EFGGK"><title>References.</title><p><xref ref-type="bibr" rid="B37">Müller Argoviensis (1866</xref>: 827); <xref ref-type="bibr" rid="B38">Müller Argoviensis (1882</xref>: 27) <italic><tp:taxon-name><tp:taxon-name-part taxon-name-part-type="genus" reg="Acalypha">A.</tp:taxon-name-part><tp:taxon-name-part taxon-name-part-type="species" reg="buchenavii">buchenavii</tp:taxon-name-part></tp:taxon-name></italic>; <xref ref-type="bibr" rid="B4">Baillon (1892</xref>: 1003); <xref ref-type="bibr" rid="B6">Baillon (1895b</xref>: 1199) <italic><tp:taxon-name><tp:taxon-name-part taxon-name-part-type="genus" reg="Acalypha">A.</tp:taxon-name-part><tp:taxon-name-part taxon-name-part-type="species" reg="buchenavii">buchenavii</tp:taxon-name-part></tp:taxon-name></italic>; <xref ref-type="bibr" rid="B40">Palacký (1907</xref>: 26); <xref ref-type="bibr" rid="B43">Pax and Hoffmann (1924</xref>: 33); <xref ref-type="bibr" rid="B43">Pax and Hoffmann (1924</xref>: 33) <italic><tp:taxon-name><tp:taxon-name-part taxon-name-part-type="genus" reg="Acalypha">A.</tp:taxon-name-part><tp:taxon-name-part taxon-name-part-type="species" reg="squarrosa">squarrosa</tp:taxon-name-part></tp:taxon-name></italic>; <xref ref-type="bibr" rid="B31">Leandri (1942</xref>: 255, 257); <xref ref-type="bibr" rid="B27">Jenkins (1987</xref>: 347); <xref ref-type="bibr" rid="B28">Jenkins (1990</xref>: 408, 433); <xref ref-type="bibr" rid="B22">Govaerts et al. (2000</xref>: 89, 96); <xref ref-type="bibr" rid="B22">Govaerts et al. (2000</xref>: 89) <italic><tp:taxon-name><tp:taxon-name-part taxon-name-part-type="genus" reg="Acalypha">A.</tp:taxon-name-part><tp:taxon-name-part taxon-name-part-type="species" reg="squarrosa">squarrosa</tp:taxon-name-part></tp:taxon-name></italic>; <xref ref-type="bibr" rid="B51">Seebaluck et al. (2015</xref>: 153).</p></tp:treatment-sec><tp:treatment-sec sec-type="notes" id="SECID0ELJGK"><title>Notes.</title><p>The holotype of <italic><tp:taxon-name><tp:taxon-name-part taxon-name-part-type="genus" reg="Acalypha">Acalypha</tp:taxon-name-part><tp:taxon-name-part taxon-name-part-type="species" reg="buchenavii">buchenavii</tp:taxon-name-part></tp:taxon-name></italic> should be at BREM but Rutenberg’s specimens arrived at BRNU after World War II. Originally in the Überseemuseum in Bremen (BREM), they were transferred to northern Moravia (Czechia was at that time a Protectorate of Nazi Germany) to save them from potential destruction by bombardment. After the collapse of the Nazi regime, these collections were confiscated as “German property” and sent to BRNU.</p></tp:treatment-sec><ref-list><ref id="B37"><mixed-citation xmlns:xlink="http://www.w3.org/1999/xlink" xlink:type="simple"><person-group><name name-style="western"><surname>Müller-Argoviensis</surname><given-names>J</given-names></name></person-group> (<year>1866</year>) <italic><tp:taxon-name><tp:taxon-name-part taxon-name-part-type="genus">Acalypha</tp:taxon-name-part></tp:taxon-name></italic>. In: De Candolle AP (Ed.) Prodromus Systematis Naturalis Regni Vegetabilis. Vol 15(2). Paris, Treuttel et Würtz, 799−889.</mixed-citation></ref><ref id="B38"><mixed-citation xmlns:xlink="http://www.w3.org/1999/xlink" xlink:type="simple"><person-group><name name-style="western"><surname>Müller-Argoviensis</surname><given-names>J</given-names></name></person-group> (<year>1882</year>) Euphorbiaceen. In: Buchenau, Fr (Ed.) Reliquiae <tp:taxon-name>Rutenbergianae</tp:taxon-name> I (Botanik, Taf. I, II). Abhandlungen herausgegeben vom Naturwissenschaftlichen Verein zu Bremen 7: 24−30.</mixed-citation></ref><ref id="B4"><mixed-citation xmlns:xlink="http://www.w3.org/1999/xlink" xlink:type="simple"><person-group><name name-style="western"><surname>Baillon</surname><given-names>HE</given-names></name></person-group> (<year>1892</year>) <article-title>Liste des plantes de Madagascar (suite de la page 996).</article-title><source>Bulletin Mensuel de la Société Linnéenne de Paris</source><volume>2</volume>(<issue>126</issue>): <fpage>1003</fpage>–<lpage>1005</lpage>.</mixed-citation></ref><ref id="B6"><mixed-citation xmlns:xlink="http://www.w3.org/1999/xlink" xlink:type="simple"><person-group><name name-style="western"><surname>Baillon</surname><given-names>HE</given-names></name></person-group> (<year>1895b</year>) <article-title>Liste des plantes de Madagascar (suite de la page 1181).</article-title><source>Bulletin Mensuel de la Société Linnéenne de Paris</source><volume>2</volume>(<issue>151</issue>): <fpage>1193</fpage>–<lpage>1200</lpage>.</mixed-citation></ref><ref id="B40"><mixed-citation xmlns:xlink="http://www.w3.org/1999/xlink" xlink:type="simple"><person-group><name name-style="western"><surname>Palacký</surname><given-names>J</given-names></name></person-group> (<year>1907</year>) Catalogus plantarum Madagascariensium II. Pragae, 1−89.</mixed-citation></ref><ref id="B43"><mixed-citation xmlns:xlink="http://www.w3.org/1999/xlink" xlink:type="simple"><person-group><name name-style="western"><surname>Pax</surname><given-names>FA</given-names></name><name name-style="western"><surname>Hoffmann</surname><given-names>K</given-names></name></person-group> (<year>1924</year>) <italic><tp:taxon-name><tp:taxon-name-part taxon-name-part-type="genus">Acalypha</tp:taxon-name-part></tp:taxon-name></italic>. In: Engler A (Ed.) Das Pflanzenreich. IV, 147-16 (heft 85), 1−231.</mixed-citation></ref><ref id="B31"><mixed-citation xmlns:xlink="http://www.w3.org/1999/xlink" xlink:type="simple"><person-group><name name-style="western"><surname>Leandri</surname><given-names>J</given-names></name></person-group> (<year>1942</year>) <article-title><italic><tp:taxon-name><tp:taxon-name-part taxon-name-part-type="genus">Acalypha</tp:taxon-name-part></tp:taxon-name></italic>. Contribution a l'etude des Euphorbiacées de Madagascar (VI).</article-title><source>Notululae Systematicae</source><volume>10</volume>: <fpage>252</fpage>–<lpage>290</lpage>.</mixed-citation></ref><ref id="B27"><mixed-citation xmlns:xlink="http://www.w3.org/1999/xlink" xlink:type="simple"><person-group><name name-style="western"><surname>Jenkins</surname><given-names>MD</given-names></name></person-group> (<year>1987</year>) Madagascar, an environmental profile. IUCN, Gland, Switzerland and Cambridge, U.K., 1−396.</mixed-citation></ref><ref id="B28"><mixed-citation xmlns:xlink="http://www.w3.org/1999/xlink" xlink:type="simple"><person-group><name name-style="western"><surname>Jenkins</surname><given-names>MD</given-names></name></person-group> (<year>1990</year>) Madagascar: profil de l’environnement. IUCN, Gland, Switzerland and Cambridge, U.K., 1−464.</mixed-citation></ref><ref id="B22"><mixed-citation xmlns:xlink="http://www.w3.org/1999/xlink" xlink:type="simple"><person-group><name name-style="western"><surname>Govaerts</surname><given-names>R</given-names></name><name name-style="western"><surname>Frodin</surname><given-names>DG</given-names></name><name name-style="western"><surname>Radcliffe-Smith</surname><given-names>A</given-names></name></person-group> (<year>2000</year>) World Checklist and Bibliography of <tp:taxon-name><tp:taxon-name-part taxon-name-part-type="family">Euphorbiaceae</tp:taxon-name-part></tp:taxon-name> (and <tp:taxon-name><tp:taxon-name-part taxon-name-part-type="family">Pandaceae</tp:taxon-name-part></tp:taxon-name>). Royal Botanic Gardens, Kew, 1−1621.</mixed-citation></ref><ref id="B51"><mixed-citation xmlns:xlink="http://www.w3.org/1999/xlink" xlink:type="simple"><person-group><name name-style="western"><surname>Seebaluck</surname><given-names>R</given-names></name><name name-style="western"><surname>Gurib-Fakim</surname><given-names>A</given-names></name><name name-style="western"><surname>Mahomoodally</surname><given-names>F</given-names></name></person-group> (<year>2015</year>) <article-title>Medicinal plants from the genus <italic><tp:taxon-name><tp:taxon-name-part taxon-name-part-type="genus">Acalypha</tp:taxon-name-part></tp:taxon-name></italic> (<tp:taxon-name><tp:taxon-name-part taxon-name-part-type="family">Euphorbiaceae</tp:taxon-name-part></tp:taxon-name>)–A review of their ethnopharmacology and phytochemistry.</article-title><source>Journal of Ethnopharmacology</source><volume>159</volume>: <fpage>137</fpage>–<lpage>157</lpage>. <ext-link xlink:type="simple" ext-link-type="doi" xlink:href="10.1016/j.jep.2014.10.040">https://doi.org/10.1016/j.jep.2014.10.040</ext-link></mixed-citation></ref></ref-list></tp:taxon-treatment>
