# Supplementary material for: Nomenclatural review of Acalypha (Euphorbiaceae) of the Western Indian Ocean Region (Madagascar, the Comoros Archipelago, the Mascarene Islands and the Seychelles Archipelago)
Source: PhytoKeys. 2018 Sep 10;(108):85–116. doi: 10.3897/phytokeys.108.27284 (PMC6160829; doi:10.3897/phytokeys.108.27284)
Supplement: XML Treatment for Acalypha urophylla [file phytokeys.108.27284-treatment33.xml]

<!DOCTYPE tp:taxon-treatment
  PUBLIC "-//TaxonX//DTD Taxonomic Treatment Publishing DTD v0 20100105//EN" "tax-treatment-NSO.dtd">
<tp:taxon-treatment xmlns:tp="http://www.plazi.org/taxpub"><tp:treatment-meta><kwd-group><label>Taxon classification</label><kwd><named-content xmlns:xlink="http://www.w3.org/1999/xlink" content-type="kingdom">Plantae</named-content></kwd><kwd><named-content xmlns:xlink="http://www.w3.org/1999/xlink" content-type="order">Malpighiales</named-content></kwd><kwd><named-content xmlns:xlink="http://www.w3.org/1999/xlink" content-type="family">Euphorbiaceae</named-content></kwd></kwd-group><mixed-citation publication-type="journal"><person-group><name><surname>Muñoz</surname><given-names>Iris Montero</given-names></name><name><surname>Cardiel</surname><given-names>José María</given-names></name><name><surname>Levin</surname><given-names>Geoffrey A.</given-names></name></person-group><article-title>Nomenclatural review of <italic><tp:taxon-name><tp:taxon-name-part taxon-name-part-type="genus" reg="Acalypha">Acalypha</tp:taxon-name-part></tp:taxon-name></italic> (<tp:taxon-name><tp:taxon-name-part taxon-name-part-type="family">Euphorbiaceae</tp:taxon-name-part></tp:taxon-name>) of the Western Indian Ocean Region (Madagascar, the Comoros Archipelago, the Mascarene Islands and the Seychelles Archipelago)</article-title><source>PhytoKeys</source><day>10</day><month>9</month><year>2018</year><volume>2018</volume><issue>108</issue><fpage>85</fpage><lpage>116</lpage><pub-id pub-id-type="doi">10.3897/phytokeys.108.27284</pub-id></mixed-citation></tp:treatment-meta><tp:nomenclature><label>33.</label><tp:taxon-name>
              <tp:taxon-name-part taxon-name-part-type="genus" reg="Acalypha">Acalypha</tp:taxon-name-part>
              <tp:taxon-name-part taxon-name-part-type="species" reg="urophylla">urophylla</tp:taxon-name-part>
            </tp:taxon-name><tp:taxon-authority>Boivin ex Baill., Adansonia 1: 273. 1861.</tp:taxon-authority><tp:nomenclature-citation-list><tp:nomenclature-citation><tp:taxon-name>
                  <tp:taxon-name-part taxon-name-part-type="genus" reg="Acalypha">Acalypha</tp:taxon-name-part>
                  <tp:taxon-name-part taxon-name-part-type="species" reg="reticulata">reticulata</tp:taxon-name-part>
                  <tp:taxon-name-part taxon-name-part-type="infraspecific-rank">var.</tp:taxon-name-part>
                  <tp:taxon-name-part taxon-name-part-type="variety" reg="urophylla">urophylla</tp:taxon-name-part>
                </tp:taxon-name><comment>(Boivin ex Baill.) Müll.Arg. Linnaea 34: 32. 1865.</comment></tp:nomenclature-citation><tp:nomenclature-citation><tp:taxon-name>
                  <tp:taxon-name-part taxon-name-part-type="genus" reg="Acalypha">Acalypha</tp:taxon-name-part>
                  <tp:taxon-name-part taxon-name-part-type="species" reg="filiformis">filiformis</tp:taxon-name-part>
                  <tp:taxon-name-part taxon-name-part-type="infraspecific-rank">var.</tp:taxon-name-part>
                  <tp:taxon-name-part taxon-name-part-type="variety" reg="urophylla">urophylla</tp:taxon-name-part>
                </tp:taxon-name><comment>(Boivin ex Baill.) Govaerts, World Checkl. Bibliogr. <tp:taxon-name><tp:taxon-name-part taxon-name-part-type="family">Euphorbiaceae</tp:taxon-name-part></tp:taxon-name> 63. 2000.</comment></tp:nomenclature-citation><tp:nomenclature-citation><tp:taxon-name>
                  <tp:taxon-name-part taxon-name-part-type="genus" reg="Acalypha"/>
                  <tp:taxon-name-part taxon-name-part-type="species" reg="filiformis"/>
                  <tp:taxon-name-part taxon-name-part-type="infraspecific-rank"/>
                  <tp:taxon-name-part taxon-name-part-type="variety" reg="urophylla"/>
                </tp:taxon-name><comment><bold>Type.</bold> Madagascar. Prov. Antsiranana: Nossibé, plateau de Hell-Ville, Jun 1847, <italic>L. H. Boivin 2178</italic> (lectotype, designated here: P [P00536752]!; isolectotypes: G [G00034246]!, GDC [G00324519]!, P [P00536751!, P00536753!]). </comment></tp:nomenclature-citation><tp:nomenclature-citation><tp:taxon-name>
                  <tp:taxon-name-part taxon-name-part-type="genus" reg="Acalypha"/>
                  <tp:taxon-name-part taxon-name-part-type="species" reg="filiformis"/>
                  <tp:taxon-name-part taxon-name-part-type="infraspecific-rank"/>
                  <tp:taxon-name-part taxon-name-part-type="variety" reg="urophylla"/>
                </tp:taxon-name><comment><bold>Syntypes.</bold> Madagascar: s.l., s.d., <italic>L. M. A. Du Petit-Thouars s.n.</italic> P [P00536748]!; Madagascar. Prov. Antsiranana: Nossibé, Dec 1840, <italic>A. Pervillé 364</italic> P [P00536749]!; Madagascar. Prov. Antsiranana: Nossibé, <italic>M. Richard 385</italic> P [P00536750]!. </comment></tp:nomenclature-citation><tp:nomenclature-citation><tp:taxon-name>
                  <tp:taxon-name-part taxon-name-part-type="genus" reg="Acalypha">Acalypha</tp:taxon-name-part>
                  <tp:taxon-name-part taxon-name-part-type="species" reg="goudotiana">goudotiana</tp:taxon-name-part>
                </tp:taxon-name><comment>Baill., Adansonia 1: 268. 1861. <tp:taxon-name><tp:taxon-name-part taxon-name-part-type="genus" reg="Acalypha">Acalypha</tp:taxon-name-part><tp:taxon-name-part taxon-name-part-type="species" reg="reticulata">reticulata</tp:taxon-name-part><tp:taxon-name-part taxon-name-part-type="infraspecific-rank">var.</tp:taxon-name-part><tp:taxon-name-part taxon-name-part-type="variety" reg="goudotiana">goudotiana</tp:taxon-name-part></tp:taxon-name> (Baill.) Müll.Arg., Linnaea 34: 32. 1865. <tp:taxon-name><tp:taxon-name-part taxon-name-part-type="genus" reg="Acalypha">Acalypha</tp:taxon-name-part><tp:taxon-name-part taxon-name-part-type="species" reg="filiformis">filiformis</tp:taxon-name-part><tp:taxon-name-part taxon-name-part-type="infraspecific-rank">var.</tp:taxon-name-part><tp:taxon-name-part taxon-name-part-type="variety" reg="goudotiana">goudotiana</tp:taxon-name-part></tp:taxon-name> (Baill.) Govaerts, World Checkl. Bibliogr. <tp:taxon-name><tp:taxon-name-part taxon-name-part-type="family">Euphorbiaceae</tp:taxon-name-part></tp:taxon-name> 62. 2000. Type: Madagascar: s.l., 1830, <italic>J. P. Goudot s.n.</italic> (holotype: G!; isotype: P [P00536727]! fragment), <bold>syn. nov.</bold></comment></tp:nomenclature-citation><tp:nomenclature-citation><tp:taxon-name>
                  <tp:taxon-name-part taxon-name-part-type="genus" reg="Acalypha">Acalypha</tp:taxon-name-part>
                  <tp:taxon-name-part taxon-name-part-type="species" reg="reticulata">reticulata</tp:taxon-name-part>
                  <tp:taxon-name-part taxon-name-part-type="infraspecific-rank">var.</tp:taxon-name-part>
                  <tp:taxon-name-part taxon-name-part-type="variety" reg="urophylla">urophylla</tp:taxon-name-part>
                  <tp:taxon-name-part taxon-name-part-type="infraspecific-rank">f.</tp:taxon-name-part>
                  <tp:taxon-name-part taxon-name-part-type="form" reg="meeusei">meeusei</tp:taxon-name-part>
                </tp:taxon-name><comment>Leandri, Notul. Syst. (Paris) 10: 264. 1942. Type: Madagascar, Prov. Fianarantsoa, base Est du Pic d’Ivohibe, 19 Sep 1926, R. Decary 5352 P [P00224690]!; Prov. Toamasina, Analamazaotra forest, 1912, <italic>H. Perrier de la Bâthier 9741</italic> (lectotype, designated here: P [P05604377]!, <bold>syn. nov.</bold>).</comment></tp:nomenclature-citation><tp:nomenclature-citation><tp:taxon-name>
                  <tp:taxon-name-part taxon-name-part-type="genus" reg="Acalypha"/>
                  <tp:taxon-name-part taxon-name-part-type="species" reg="reticulata"/>
                  <tp:taxon-name-part taxon-name-part-type="infraspecific-rank"/>
                  <tp:taxon-name-part taxon-name-part-type="variety" reg="urophylla"/>
                  <tp:taxon-name-part taxon-name-part-type="infraspecific-rank"/>
                  <tp:taxon-name-part taxon-name-part-type="form" reg="meeusei"/>
                </tp:taxon-name><comment>Syntypes. Madagascar, Prov. Toamasina, Soanierana, Antasibé, 9 Dec 1938, <italic>H. J. Lam &amp; A. D. J. Meeuse 5814</italic> WAG [WAG0133229]!, L [L0242110]!; Moramanga, 900 m, 11 Nov 1938, H. J. Lam &amp; A. D. J. Meeuse 5363 L [L0242105]!; Analamazaotra, 1000 m, 10 Nov. 1938, <italic>H. J. Lam &amp; A. D. J. Meeuse 5290</italic> L [L0242106]!. </comment></tp:nomenclature-citation><tp:nomenclature-citation><tp:taxon-name>
                  <tp:taxon-name-part taxon-name-part-type="genus" reg="Acalypha">Acalypha</tp:taxon-name-part>
                  <tp:taxon-name-part taxon-name-part-type="species" reg="reticulata">reticulata</tp:taxon-name-part>
                  <tp:taxon-name-part taxon-name-part-type="infraspecific-rank">var.</tp:taxon-name-part>
                  <tp:taxon-name-part taxon-name-part-type="variety" reg="urophylla">urophylla</tp:taxon-name-part>
                  <tp:taxon-name-part taxon-name-part-type="infraspecific-rank">f.</tp:taxon-name-part>
                  <tp:taxon-name-part taxon-name-part-type="form" reg="longa">longa</tp:taxon-name-part>
                </tp:taxon-name><comment>Leandri, Notul. Syst. (Paris) 10: 265. 1942. Type: Madagascar, Prov. Toliara, bassin de la Manampanihy, Col de Fitana, 700 m, 15 Oct 1928, H. Humbert 6015 (lectotype, designated here: P [P05604383]!, <bold>syn. nov.</bold>).</comment></tp:nomenclature-citation><tp:nomenclature-citation><tp:taxon-name>
                  <tp:taxon-name-part taxon-name-part-type="genus" reg="Acalypha"/>
                  <tp:taxon-name-part taxon-name-part-type="species" reg="reticulata"/>
                  <tp:taxon-name-part taxon-name-part-type="infraspecific-rank"/>
                  <tp:taxon-name-part taxon-name-part-type="variety" reg="urophylla"/>
                  <tp:taxon-name-part taxon-name-part-type="form" reg="longa"/>
                </tp:taxon-name><comment>Syntypes. Madagascar, Prov. Toliara, Col d’Ivolo (District de Fort-Dauphin), 500 m, 5 Sept 1932, <italic>R. Decary 10558</italic> P [P05604384]!; Fort-Dauphin, col de Tsitongabarika, 600 m, 9 Sept 1932, <italic>R. Decary 10595</italic> P [P05604399]!. </comment></tp:nomenclature-citation><tp:nomenclature-citation><tp:taxon-name>
                  <tp:taxon-name-part taxon-name-part-type="genus" reg="Acalypha">Acalypha</tp:taxon-name-part>
                  <tp:taxon-name-part taxon-name-part-type="species" reg="reticulata">reticulata</tp:taxon-name-part>
                  <tp:taxon-name-part taxon-name-part-type="infraspecific-rank">var.</tp:taxon-name-part>
                  <tp:taxon-name-part taxon-name-part-type="variety" reg="urophylla">urophylla</tp:taxon-name-part>
                  <tp:taxon-name-part taxon-name-part-type="infraspecific-rank">f.</tp:taxon-name-part>
                  <tp:taxon-name-part taxon-name-part-type="form" reg="vohitrae">vohitrae</tp:taxon-name-part>
                </tp:taxon-name><comment>Leandri, Notul. Syst. (Paris) 10: 265. 1942. Type: Madagascar, Prov. Toamasina, Andevorante, rive droite de la Vohitra près de Lohariandava, 200-250 m, 10 Oct 1912, <italic>R. Viguier &amp; H. Humbert 661</italic> (lectotype, designated here: P [P05604437]!; isolectotypes: P [P05604440!, P05604441!], <bold>syn. nov.</bold>).</comment></tp:nomenclature-citation><tp:nomenclature-citation><tp:taxon-name>
                  <tp:taxon-name-part taxon-name-part-type="genus" reg="Acalypha">Acalypha</tp:taxon-name-part>
                  <tp:taxon-name-part taxon-name-part-type="species" reg="reticulata">reticulata</tp:taxon-name-part>
                  <tp:taxon-name-part taxon-name-part-type="infraspecific-rank">var.</tp:taxon-name-part>
                  <tp:taxon-name-part taxon-name-part-type="variety" reg="urophylla">urophylla</tp:taxon-name-part>
                  <tp:taxon-name-part taxon-name-part-type="infraspecific-rank">f.</tp:taxon-name-part>
                  <tp:taxon-name-part taxon-name-part-type="form" reg="glabrescens">glabrescens</tp:taxon-name-part>
                </tp:taxon-name><comment>Leandri, Notul. Syst. (Paris) 10: 266. 1942. Type: Madagascar, Prov. Antsiranana, Massif du Tsaratanana, 2200 m, H. Perrier de la Bâthie 16180 (lectotype, designated here: P [P05604386]! <bold>syn. nov.</bold>).</comment></tp:nomenclature-citation><tp:nomenclature-citation><tp:taxon-name>
                  <tp:taxon-name-part taxon-name-part-type="genus" reg="Acalypha"/>
                  <tp:taxon-name-part taxon-name-part-type="species" reg="reticulata"/>
                  <tp:taxon-name-part taxon-name-part-type="variety" reg="urophylla"/>
                  <tp:taxon-name-part taxon-name-part-type="form" reg="glabrescens"/>
                </tp:taxon-name><comment>Syntypes. Madagascar, Prov. Antsiranana, Sambirano, Nov-Dec 1937, <italic>H. Humbert 18659</italic> P [P05604397!, P05604400!]; Massif du Tsaratanana, Sep 1912, <italic>H. Perrier de la Bâthie 18614</italic> P [P05604382]!; Massif du Tsaratanana, 1600 m, H. Perrier de la Bâthie 15371 P [P05604385]!; Madagascar, Prov. Fianarantsoa, Ranohira, Isalo, 30 Jul 1928, <italic>H. Humbert 5014</italic> P [P05604401!, P05604402!]; Madagascar, Prov. Mahajanga, Beritsoka, <italic>H. Perrier de la Bâthie 413</italic> P [P05604392!, P05604390!]; Beritsoka, Dec 1897, <italic>H. Perrier de la Bâthie 422</italic> P [P05604387!, P05604388!, P05604391!]; Beritsoka, H. Perrier de la Bâthie 9822 P [P05604389]!; Madagascar, s. l., <italic>R. Baron 5987</italic> P [P05604407]!; s. l., <italic>L. Humblot 335</italic> P [P05604393!, P05604394!, P05604395!, P05604396!]. </comment></tp:nomenclature-citation><tp:nomenclature-citation><tp:taxon-name>
                  <tp:taxon-name-part taxon-name-part-type="genus" reg="Acalypha">Acalypha</tp:taxon-name-part>
                  <tp:taxon-name-part taxon-name-part-type="species" reg="reticulata">reticulata</tp:taxon-name-part>
                  <tp:taxon-name-part taxon-name-part-type="infraspecific-rank">var.</tp:taxon-name-part>
                  <tp:taxon-name-part taxon-name-part-type="variety" reg="urophylla">urophylla</tp:taxon-name-part>
                  <tp:taxon-name-part taxon-name-part-type="infraspecific-rank">f.</tp:taxon-name-part>
                  <tp:taxon-name-part taxon-name-part-type="form" reg="typique">typique</tp:taxon-name-part>
                </tp:taxon-name><comment>Leandri, Notul. Syst. (Paris) 10: 262. 1942 <italic>nom. inval</italic>.</comment></tp:nomenclature-citation></tp:nomenclature-citation-list></tp:nomenclature><tp:treatment-sec sec-type="distribution" id="SECID0EKUGK"><title>Distribution.</title><p>Madagascar (Antananarivo, Antsiranana, Fianarantsoa, Mahajanga, Toamasina and Toliara). Comoros Archipelago (Grande Comore, Anjouan, Mohéli and Mayotte).</p></tp:treatment-sec><tp:treatment-sec sec-type="References" id="SECID0EPUGK"><title>References.</title><p><xref ref-type="bibr" rid="B37">Müller Argoviensis (1866</xref>: 260, 852) as <tp:taxon-name><tp:taxon-name-part taxon-name-part-type="genus" reg="Acalypha">A.</tp:taxon-name-part><tp:taxon-name-part taxon-name-part-type="species" reg="reticulata">reticulata</tp:taxon-name-part><tp:taxon-name-part taxon-name-part-type="infraspecific-rank">var.</tp:taxon-name-part><tp:taxon-name-part taxon-name-part-type="variety" reg="goudotiana">goudotiana</tp:taxon-name-part></tp:taxon-name> and <tp:taxon-name><tp:taxon-name-part taxon-name-part-type="genus" reg="Acalypha">A.</tp:taxon-name-part><tp:taxon-name-part taxon-name-part-type="species" reg="reticulata">reticulata</tp:taxon-name-part><tp:taxon-name-part taxon-name-part-type="infraspecific-rank">var.</tp:taxon-name-part><tp:taxon-name-part taxon-name-part-type="variety" reg="urophylla">urophylla</tp:taxon-name-part></tp:taxon-name>; <xref ref-type="bibr" rid="B10">Baron (1889</xref>: 262); <xref ref-type="bibr" rid="B3">Baillon (1891</xref>: 189); <xref ref-type="bibr" rid="B4">Baillon (1892</xref>: 1004); <xref ref-type="bibr" rid="B19">De Candolle (1901</xref>: 567); <xref ref-type="bibr" rid="B40">Palacký (1907</xref>: 25 as <italic><tp:taxon-name><tp:taxon-name-part taxon-name-part-type="genus" reg="Acalypha">A.</tp:taxon-name-part><tp:taxon-name-part taxon-name-part-type="species" reg="goudotiana">goudotiana</tp:taxon-name-part></tp:taxon-name></italic>, 26); <xref ref-type="bibr" rid="B43">Pax and Hoffmann (1924</xref>: 105, 260) as as <tp:taxon-name><tp:taxon-name-part taxon-name-part-type="genus" reg="Acalypha">A.</tp:taxon-name-part><tp:taxon-name-part taxon-name-part-type="species" reg="reticulata">reticulata</tp:taxon-name-part><tp:taxon-name-part taxon-name-part-type="infraspecific-rank">var.</tp:taxon-name-part><tp:taxon-name-part taxon-name-part-type="variety" reg="goudotiana">goudotiana</tp:taxon-name-part></tp:taxon-name> and <tp:taxon-name><tp:taxon-name-part taxon-name-part-type="genus" reg="Acalypha">A.</tp:taxon-name-part><tp:taxon-name-part taxon-name-part-type="species" reg="reticulata">reticulata</tp:taxon-name-part><tp:taxon-name-part taxon-name-part-type="infraspecific-rank">var.</tp:taxon-name-part><tp:taxon-name-part taxon-name-part-type="variety" reg="urophylla">urophylla</tp:taxon-name-part></tp:taxon-name>; <xref ref-type="bibr" rid="B31">Leandri (1942</xref>: 258, 260, 262) as <tp:taxon-name><tp:taxon-name-part taxon-name-part-type="genus" reg="Acalypha">A.</tp:taxon-name-part><tp:taxon-name-part taxon-name-part-type="species" reg="reticulata">reticulata</tp:taxon-name-part><tp:taxon-name-part taxon-name-part-type="infraspecific-rank">var.</tp:taxon-name-part><tp:taxon-name-part taxon-name-part-type="variety" reg="goudotiana">goudotiana</tp:taxon-name-part></tp:taxon-name> and <tp:taxon-name><tp:taxon-name-part taxon-name-part-type="genus" reg="Acalypha">A.</tp:taxon-name-part><tp:taxon-name-part taxon-name-part-type="species" reg="reticulata">reticulata</tp:taxon-name-part><tp:taxon-name-part taxon-name-part-type="infraspecific-rank">var.</tp:taxon-name-part><tp:taxon-name-part taxon-name-part-type="variety" reg="urophylla">urophylla</tp:taxon-name-part></tp:taxon-name>; <xref ref-type="bibr" rid="B31">Leandri (1942</xref>: 281) as <italic><tp:taxon-name><tp:taxon-name-part taxon-name-part-type="genus" reg="Acalypha">A.</tp:taxon-name-part><tp:taxon-name-part taxon-name-part-type="species" reg="emirnensis">emirnensis</tp:taxon-name-part></tp:taxon-name></italic>; <xref ref-type="bibr" rid="B32">Leandri (1948</xref>: 186) as <tp:taxon-name><tp:taxon-name-part taxon-name-part-type="genus" reg="Acalypha">A.</tp:taxon-name-part><tp:taxon-name-part taxon-name-part-type="species" reg="reticulata">reticulata</tp:taxon-name-part><tp:taxon-name-part taxon-name-part-type="infraspecific-rank">var.</tp:taxon-name-part><tp:taxon-name-part taxon-name-part-type="variety" reg="goudotiana">goudotiana</tp:taxon-name-part></tp:taxon-name>; <xref ref-type="bibr" rid="B22">Govaerts et al. (2000</xref>: 62, 63, 100, 105, 108).</p></tp:treatment-sec><tp:treatment-sec sec-type="notes" id="SECID0EO1GK"><title>Notes.</title><p><italic><tp:taxon-name><tp:taxon-name-part taxon-name-part-type="genus" reg="Acalypha">Acalypha</tp:taxon-name-part><tp:taxon-name-part taxon-name-part-type="species" reg="urophylla">urophylla</tp:taxon-name-part></tp:taxon-name></italic> has been considered to be a variety of <italic><tp:taxon-name><tp:taxon-name-part taxon-name-part-type="genus" reg="Acalypha">A.</tp:taxon-name-part><tp:taxon-name-part taxon-name-part-type="species" reg="reticulata">reticulata</tp:taxon-name-part></tp:taxon-name></italic>, but <italic><tp:taxon-name><tp:taxon-name-part taxon-name-part-type="genus" reg="Acalypha">A.</tp:taxon-name-part><tp:taxon-name-part taxon-name-part-type="species" reg="urophylla">urophylla</tp:taxon-name-part></tp:taxon-name></italic> can be distinguished by its sessile female bracts with dentate margins vs. pedicellate female bracts with crenate to subentire margins in <italic><tp:taxon-name><tp:taxon-name-part taxon-name-part-type="genus" reg="Acalypha">A.</tp:taxon-name-part><tp:taxon-name-part taxon-name-part-type="species" reg="filiformis">filiformis</tp:taxon-name-part></tp:taxon-name></italic>. (see notes in <italic><tp:taxon-name><tp:taxon-name-part taxon-name-part-type="genus" reg="Acalypha">A.</tp:taxon-name-part><tp:taxon-name-part taxon-name-part-type="species" reg="filiformis">filiformis</tp:taxon-name-part></tp:taxon-name></italic>). See notes under <italic><tp:taxon-name><tp:taxon-name-part taxon-name-part-type="genus" reg="Acalypha">A.</tp:taxon-name-part><tp:taxon-name-part taxon-name-part-type="species" reg="gracilipes">gracilipes</tp:taxon-name-part></tp:taxon-name></italic>, <italic><tp:taxon-name><tp:taxon-name-part taxon-name-part-type="genus" reg="Acalypha">A.</tp:taxon-name-part><tp:taxon-name-part taxon-name-part-type="species" reg="lamiana">lamiana</tp:taxon-name-part></tp:taxon-name></italic> and <italic><tp:taxon-name><tp:taxon-name-part taxon-name-part-type="genus" reg="Acalypha">A.</tp:taxon-name-part><tp:taxon-name-part taxon-name-part-type="species" reg="paxii">paxii</tp:taxon-name-part></tp:taxon-name></italic> for the differences between those species and <italic><tp:taxon-name><tp:taxon-name-part taxon-name-part-type="genus" reg="Acalypha">A.</tp:taxon-name-part><tp:taxon-name-part taxon-name-part-type="species" reg="urophylla">urophylla</tp:taxon-name-part></tp:taxon-name></italic>.</p></tp:treatment-sec><ref-list><ref id="B37"><mixed-citation xmlns:xlink="http://www.w3.org/1999/xlink" xlink:type="simple"><person-group><name name-style="western"><surname>Müller-Argoviensis</surname><given-names>J</given-names></name></person-group> (<year>1866</year>) <italic><tp:taxon-name><tp:taxon-name-part taxon-name-part-type="genus">Acalypha</tp:taxon-name-part></tp:taxon-name></italic>. In: De Candolle AP (Ed.) Prodromus Systematis Naturalis Regni Vegetabilis. Vol 15(2). Paris, Treuttel et Würtz, 799−889.</mixed-citation></ref><ref id="B10"><mixed-citation xmlns:xlink="http://www.w3.org/1999/xlink" xlink:type="simple"><person-group><name name-style="western"><surname>Baron</surname><given-names>R</given-names></name></person-group> (<year>1889</year>) <article-title>The Flora of Madagascar. Journal of the Linnean Society.</article-title><source>Botany</source><volume>25</volume>: <fpage>246</fpage>–<lpage>294</lpage>.</mixed-citation></ref><ref id="B3"><mixed-citation xmlns:xlink="http://www.w3.org/1999/xlink" xlink:type="simple"><person-group><name name-style="western"><surname>Baillon</surname><given-names>HE</given-names></name></person-group> (<year>1891</year>) Histoire Naturelle des Plantes Vol. 34, Tome 4 (Atlas 2), 3ª partie, 27 fascicule. In: Grandidier A. (ed.) Histoire Physique, Naturelle et Politique de Madagascar. M. le Grade des Sceaux, à l’Imprimerie Nationale, Paris, 161–204.</mixed-citation></ref><ref id="B4"><mixed-citation xmlns:xlink="http://www.w3.org/1999/xlink" xlink:type="simple"><person-group><name name-style="western"><surname>Baillon</surname><given-names>HE</given-names></name></person-group> (<year>1892</year>) <article-title>Liste des plantes de Madagascar (suite de la page 996).</article-title><source>Bulletin Mensuel de la Société Linnéenne de Paris</source><volume>2</volume>(<issue>126</issue>): <fpage>1003</fpage>–<lpage>1005</lpage>.</mixed-citation></ref><ref id="B19"><mixed-citation xmlns:xlink="http://www.w3.org/1999/xlink" xlink:type="simple"><person-group><name name-style="western"><surname>De Candolle</surname><given-names>A</given-names></name></person-group> (<year>1901</year>) <tp:taxon-name><tp:taxon-name-part taxon-name-part-type="kingdom">Plantae</tp:taxon-name-part></tp:taxon-name> Madagascarienses ab Alberto Mocquerysio lectae. Bulletin de l'Herbier Boissier, sér. 2 1(6): 564–567.</mixed-citation></ref><ref id="B40"><mixed-citation xmlns:xlink="http://www.w3.org/1999/xlink" xlink:type="simple"><person-group><name name-style="western"><surname>Palacký</surname><given-names>J</given-names></name></person-group> (<year>1907</year>) Catalogus plantarum Madagascariensium II. Pragae, 1−89.</mixed-citation></ref><ref id="B43"><mixed-citation xmlns:xlink="http://www.w3.org/1999/xlink" xlink:type="simple"><person-group><name name-style="western"><surname>Pax</surname><given-names>FA</given-names></name><name name-style="western"><surname>Hoffmann</surname><given-names>K</given-names></name></person-group> (<year>1924</year>) <italic><tp:taxon-name><tp:taxon-name-part taxon-name-part-type="genus">Acalypha</tp:taxon-name-part></tp:taxon-name></italic>. In: Engler A (Ed.) Das Pflanzenreich. IV, 147-16 (heft 85), 1−231.</mixed-citation></ref><ref id="B31"><mixed-citation xmlns:xlink="http://www.w3.org/1999/xlink" xlink:type="simple"><person-group><name name-style="western"><surname>Leandri</surname><given-names>J</given-names></name></person-group> (<year>1942</year>) <article-title><italic><tp:taxon-name><tp:taxon-name-part taxon-name-part-type="genus">Acalypha</tp:taxon-name-part></tp:taxon-name></italic>. Contribution a l'etude des Euphorbiacées de Madagascar (VI).</article-title><source>Notululae Systematicae</source><volume>10</volume>: <fpage>252</fpage>–<lpage>290</lpage>.</mixed-citation></ref><ref id="B32"><mixed-citation xmlns:xlink="http://www.w3.org/1999/xlink" xlink:type="simple"><person-group><name name-style="western"><surname>Leandri</surname><given-names>J</given-names></name></person-group> (<year>1948</year>) <article-title>Euphorbiacées récoltées a Madagascar et aux Mascareignes par MM. Lam et Meeuse en 1938.</article-title><source>Notulae Systematicae</source><volume>13</volume>: <fpage>182</fpage>–<lpage>187</lpage>.</mixed-citation></ref><ref id="B22"><mixed-citation xmlns:xlink="http://www.w3.org/1999/xlink" xlink:type="simple"><person-group><name name-style="western"><surname>Govaerts</surname><given-names>R</given-names></name><name name-style="western"><surname>Frodin</surname><given-names>DG</given-names></name><name name-style="western"><surname>Radcliffe-Smith</surname><given-names>A</given-names></name></person-group> (<year>2000</year>) World Checklist and Bibliography of <tp:taxon-name><tp:taxon-name-part taxon-name-part-type="family">Euphorbiaceae</tp:taxon-name-part></tp:taxon-name> (and <tp:taxon-name><tp:taxon-name-part taxon-name-part-type="family">Pandaceae</tp:taxon-name-part></tp:taxon-name>). Royal Botanic Gardens, Kew, 1−1621.</mixed-citation></ref></ref-list></tp:taxon-treatment>
