# Supplementary material for: Nomenclatural review of Acalypha (Euphorbiaceae) of the Western Indian Ocean Region (Madagascar, the Comoros Archipelago, the Mascarene Islands and the Seychelles Archipelago)
Source: PhytoKeys. 2018 Sep 10;(108):85–116. doi: 10.3897/phytokeys.108.27284 (PMC6160829; doi:10.3897/phytokeys.108.27284)
Supplement: XML Treatment for Acalypha wilkesiana [file phytokeys.108.27284-treatment35.xml]

<!DOCTYPE tp:taxon-treatment
  PUBLIC "-//TaxonX//DTD Taxonomic Treatment Publishing DTD v0 20100105//EN" "tax-treatment-NSO.dtd">
<tp:taxon-treatment xmlns:tp="http://www.plazi.org/taxpub"><tp:treatment-meta><kwd-group><label>Taxon classification</label><kwd><named-content xmlns:xlink="http://www.w3.org/1999/xlink" content-type="kingdom">Plantae</named-content></kwd><kwd><named-content xmlns:xlink="http://www.w3.org/1999/xlink" content-type="order">Malpighiales</named-content></kwd><kwd><named-content xmlns:xlink="http://www.w3.org/1999/xlink" content-type="family">Euphorbiaceae</named-content></kwd></kwd-group><mixed-citation publication-type="journal"><person-group><name><surname>Muñoz</surname><given-names>Iris Montero</given-names></name><name><surname>Cardiel</surname><given-names>José María</given-names></name><name><surname>Levin</surname><given-names>Geoffrey A.</given-names></name></person-group><article-title>Nomenclatural review of <italic><tp:taxon-name><tp:taxon-name-part taxon-name-part-type="genus" reg="Acalypha">Acalypha</tp:taxon-name-part></tp:taxon-name></italic> (<tp:taxon-name><tp:taxon-name-part taxon-name-part-type="family">Euphorbiaceae</tp:taxon-name-part></tp:taxon-name>) of the Western Indian Ocean Region (Madagascar, the Comoros Archipelago, the Mascarene Islands and the Seychelles Archipelago)</article-title><source>PhytoKeys</source><day>10</day><month>9</month><year>2018</year><volume>2018</volume><issue>108</issue><fpage>85</fpage><lpage>116</lpage><pub-id pub-id-type="doi">10.3897/phytokeys.108.27284</pub-id></mixed-citation></tp:treatment-meta><tp:nomenclature><label>35.</label><tp:taxon-name>
              <tp:taxon-name-part taxon-name-part-type="genus" reg="Acalypha">Acalypha</tp:taxon-name-part>
              <tp:taxon-name-part taxon-name-part-type="species" reg="wilkesiana">wilkesiana</tp:taxon-name-part>
            </tp:taxon-name><tp:taxon-authority>Müll.Arg., Prodr. 15(2): 817. 1866.</tp:taxon-authority><tp:nomenclature-citation-list><tp:nomenclature-citation><tp:taxon-name>
                  <tp:taxon-name-part taxon-name-part-type="genus" reg="Ricinocarpus">Ricinocarpus</tp:taxon-name-part>
                  <tp:taxon-name-part taxon-name-part-type="species" reg="wilkesianus">wilkesianus</tp:taxon-name-part>
                </tp:taxon-name><comment>(Müll.Arg.) Kuntze, Revis. Gen. Pl. 2: 618. 1891. <tp:taxon-name><tp:taxon-name-part taxon-name-part-type="genus" reg="Acalypha">Acalypha</tp:taxon-name-part><tp:taxon-name-part taxon-name-part-type="species" reg="amentacea">amentacea</tp:taxon-name-part><tp:taxon-name-part taxon-name-part-type="authority">Roxb.</tp:taxon-name-part><tp:taxon-name-part taxon-name-part-type="infraspecific-rank">subsp.</tp:taxon-name-part><tp:taxon-name-part taxon-name-part-type="subspecies" reg="wilkesiana">wilkesiana</tp:taxon-name-part></tp:taxon-name> (Müll.Arg.) Fosberg, Smithsonian Contr. Bot. 45: 10. 1980.</comment></tp:nomenclature-citation></tp:nomenclature-citation-list></tp:nomenclature><tp:treatment-sec sec-type="material" id="SECID0EWCHK"><title>Type.</title><p>Fiji, s.d., (U.S. Expl. Exped. Under. Capt. Wilkes), <italic>B. C. Seeman s.n.</italic> (holotype: G-DC [G00324022]!; isotypes: GH [00045512]!, K [K000959008]!, US [00096423!, 00096424!]).</p></tp:treatment-sec><tp:treatment-sec sec-type="distribution" id="SECID0E5CHK"><title>Distribution.</title><p>Tropical Africa. Madagascar (Antananarivo).</p></tp:treatment-sec><tp:treatment-sec sec-type="References" id="SECID0EDDHK"><title>References.</title><p><xref ref-type="bibr" rid="B49">Robertson (1989</xref>: 200).</p></tp:treatment-sec><tp:treatment-sec sec-type="notes" id="SECID0ENDHK"><title>Notes.</title><p>Shrub native to Fiji (Melanesia), used as an ornamental plant throughout the tropics. It has been reported from Seychelles (<xref ref-type="bibr" rid="B49">Robertson 1989</xref>). We found some specimens from Madagascar</p></tp:treatment-sec><ref-list><ref id="B49"><mixed-citation xmlns:xlink="http://www.w3.org/1999/xlink" xlink:type="simple"><person-group><name name-style="western"><surname>Robertson</surname><given-names>SA</given-names></name></person-group> (<year>1989</year>) Flowering Plants of Seychelles. Royal Botanic Gardens, Kew, 1−343.</mixed-citation></ref></ref-list></tp:taxon-treatment>
